# Supplementary material for: Anaplastic oligodendrogliomas with 1p19q codeletion have a proneural gene expression profile
Source: Mol Cancer. 2008 May 20;7:41. doi: 10.1186/1476-4598-7-41 (PMC2415112; doi:10.1186/1476-4598-7-41)
Supplement: Additional file 1 — Complete list of genes differentially expressed (t-test, p < 0.001) between 1p19q codeleted oligodendrogliomas (n = 4) and 1) gliomas with EGFR amplification (n = 9), 2) cerebral cortex samples (n = 5), 3) corpus callosum samples (n = 5) 4) Beier's et al. gliomas cancer stem cells (n = 6) [7]. [file 1476-4598-7-41-S1.xls]

## Sheet: Supplementary Table 1
Supplementary Table 1. Complete list of genes differentially expressed (t-test, p<0.001) between 1p19q codeleted oligodendrogliomas (n=4) and 1) gliomas with EGFR amplification (n=9), 2) cerebral cortex samples (n=5), 3) corpus callosum samples (n=5) 4) Beier’s et al. gliomas cancer stem cells (n=6). Geom mean = geometrical mean; FDR= false discovery rate.
Genes upregulated in 1p19q vs all others (1=yes)	Probe set	Gene Title	Gene Symbol	Chromosomal Location	Parametric p-value 1p19q vs EGFR	FDR 1p19q vs EGFR	Geom mean of intensities in class 1p19q	Geom mean of intensities in class EGFR	Ratio of geom means 1p19q vs EGFR	Parametric p-value 1p19q vs cortex	FDR 1p19q vs cortex	Geom mean of intensities in class cortex	Ratio of geom means 1p19q vs cortex	Parametric p-value 1p19q vs corpus callosum	FDR 1p19q vs corpus callosum	Geom mean of intensities in class corpus callosum	Ratio of geom means 1p19q vs corpus callosum	Parametric p-value 1p19q vs cancer stem cells	FDR 1p19q vs cancer stem cells	Geom mean of intensities in class cancer stem cells	Ratio of geom means 1p19q vs cancer stem cells
1	206785_s_at	killer cell lectin-like receptor subfamily C, member 1 /// killer cell lectin-like receptor subfamily C, member 2	KLRC1 /// KLRC2	chr12p13	< 1e-07	< 1e-07	1989.8	19.1	104.178	1e-06	0.0021845	21.6	92.12	2e-07	1.91e-05	32.4	61.414	5.6e-05	0.001256	29.8	66.772
	214954_at	sushi domain containing 5	SUSD5	chr3p22.3	< 1e-07	< 1e-07	917.7	16.9	54.302	4.47e-05	0.00551	34.9	26.295	< 1e-07	< 1e-07	26.8	34.243
1	243779_at	UDP-N-acetyl-alpha-D-galactosamine:polypeptide N-acetylgalactosaminyltransferase 13 (GalNAc-T13)	GALNT13	chr2q23.3-q24.1	< 1e-07	< 1e-07	562.4	17.7	31.774	3e-07	0.0012603	30.8	18.26	< 1e-07	< 1e-07	32.8	17.146	0.0001115	0.0019486	37.4	15.037
	234472_at	UDP-N-acetyl-alpha-D-galactosamine:polypeptide N-acetylgalactosaminyltransferase 13 (GalNAc-T13)	GALNT13	chr2q23.3-q24.1	3e-07	0.0001232	742.2	25.7	28.879	0.0007694	0.0159111	85	8.732	1.22e-05	0.0002035	118.7	6.253
	206190_at	G protein-coupled receptor 17	GPR17	chr2q21	0.0004075	0.0069962	1659.8	59.4	27.943	0.0006142	0.0146822	115.5	14.371
1	1558706_a_at	Atonal homolog 8 (Drosophila)	ATOH8	chr2p11.2	< 1e-07	< 1e-07	863.7	33.1	26.094	3.3e-06	0.0026169	28	30.846	1e-07	1.24e-05	40.2	21.485	1.3e-06	0.00014	31.8	27.16
	215225_s_at	G protein-coupled receptor 17	GPR17	chr2q21	5.81e-05	0.0021439	913.6	37.8	24.169
1	240228_at	CUB and Sushi multiple domains 3	CSMD3	chr8q23.3	< 1e-07	< 1e-07	809.7	35.7	22.681	2.44e-05	0.0044083	68.5	11.82	5e-07	3.02e-05	58	13.96	4.56e-05	0.0011103	53.4	15.163
	230869_at	similar to transmembrane protein 28	LOC728215 /// LOC731895	chr13q33.3	4.3e-05	0.0018218	559.2	27.5	20.335					< 1e-07	< 1e-07	27.8	20.115	0.0004432	0.0047656	29.4	19.02
	1556573_s_at	hypothetical protein LOC286178	LOC286178	chr8q12.1	8.48e-05	0.0026801	891.3	45.5	19.589					0.0002829	0.0017712	42.8	20.825	0.0004715	0.0049549	49.6	17.97
1	236536_at	UDP-N-acetyl-alpha-D-galactosamine:polypeptide N-acetylgalactosaminyltransferase 13 (GalNAc-T13)	GALNT13	chr2q23.3-q24.1	< 1e-07	< 1e-07	1135.3	59.7	19.017	1.5e-06	0.0022755	104.8	10.833	< 1e-07	< 1e-07	132.9	8.543	5.94e-05	0.0012976	91.7	12.381
	204260_at	chromogranin B (secretogranin 1)	CHGB	chr20pter-p12	0.0002171	0.0047294	2025.3	107.4	18.858					< 1e-07	< 1e-07	54	37.506
	1552439_s_at	multiple EGF-like-domains 11	MEGF11	chr15q22.31	0.0005629	0.0085631	1621.3	88.2	18.382	3.09e-05	0.0047671	36.7	44.177	5e-07	3.02e-05	51.4	31.543
1	207723_s_at	killer cell lectin-like receptor subfamily C, member 3	KLRC3	chr12p13	7e-07	0.000195	720.2	40.2	17.915	3.6e-06	0.0026169	26.3	27.384	1.7e-06	6.06e-05	54.6	13.19	0.0002177	0.0030031	63.3	11.378
	209160_at	aldo-keto reductase family 1, member C3 (3-alpha hydroxysteroid dehydrogenase, type II)	AKR1C3	chr10p15-p14	4.1e-06	0.0004932	729.8	41.6	17.543	0.0003475	0.0115088	73.9	9.876
1	236333_at	CDNA clone IMAGE:4828807	---	---	2.97e-05	0.0015019	1871	108.6	17.228	0.0001474	0.0082733	259.9	7.199	< 1e-07	< 1e-07	203.6	9.19	< 1e-07	< 1e-07	71.4	26.204
	223557_s_at	transmembrane protein with EGF-like and two follistatin-like domains 2	TMEFF2	chr2q32.3	0.0007879	0.0105724	1077.5	63.9	16.862
	227690_at	gamma-aminobutyric acid (GABA) A receptor, beta 3	GABRB3	chr15q11.2-q12	0.0002358	0.0049894	940.8	57.2	16.448					< 1e-07	< 1e-07	44.9	20.953	0.0007277	0.0065907	47.2	19.932
1	60474_at	chromosome 20 open reading frame 42	C20orf42	chr20p12.3	5.1e-06	0.0005504	1990.8	123	16.185	< 1e-07	< 1e-07	53.2	37.421	< 1e-07	< 1e-07	68.3	29.148	4.96e-05	0.0011701	101.3	19.653
	204723_at	sodium channel, voltage-gated, type III, beta	SCN3B	chr11q23.3	0.0003542	0.0064305	1382.3	85.9	16.092					1e-07	1.24e-05	71	19.469	5.95e-05	0.0012988	98.4	14.048
	204465_s_at	internexin neuronal intermediate filament protein, alpha	INA	chr10q24.33	3.17e-05	0.0015444	2363.4	150.4	15.714					< 1e-07	< 1e-07	112.3	21.045	< 1e-07	< 1e-07	52.5	45.017
	227769_at	Transcribed locus	---	---	4.05e-05	0.0017666	1333.8	85.4	15.618					1.74e-05	0.0002569	352.8	3.781	2.97e-05	0.0008506	36.2	36.845
	229823_at	Transcribed locus	---	---	0.0001208	0.0032931	707.2	47.3	14.951					< 1e-07	< 1e-07	34.4	20.558	4.44e-05	0.0010918	38.8	18.227
	204584_at	L1 cell adhesion molecule	L1CAM	chrXq28	1.05e-05	0.0008263	1075.4	73.4	14.651					< 1e-07	< 1e-07	66.2	16.245
	229294_at	junctophilin 3	JPH3	chr16q24.3	0.0003607	0.0064693	787.1	55.3	14.233					< 1e-07	< 1e-07	73.5	10.709	6.1e-06	0.0003308	31.1	25.309
	236308_at	hypothetical protein LOC285878	LOC285878	chr7p11.2	0.0002066	0.0045792	525.5	37.5	14.013					< 1e-07	< 1e-07	22.2	23.671
	222784_at	SPARC related modular calcium binding 1	SMOC1	chr14q24.2	5.07e-05	0.0019906	4262.7	308.1	13.835									0.000277	0.003501	289.5	14.724
	1554593_s_at	solute carrier family 1 (high affinity aspartate/glutamate transporter), member 6	SLC1A6	chr19p13.12	< 1e-07	< 1e-07	190.5	14	13.607					< 1e-07	< 1e-07	18.4	10.353
1	232833_at	Clone 24425 mRNA sequence	---	---	1.9e-06	0.0003402	731.5	53.9	13.571	6.1e-06	0.002919	29	25.224	< 1e-07	< 1e-07	26.5	27.604	1e-07	3.07e-05	25.5	28.686
	210078_s_at	potassium voltage-gated channel, shaker-related subfamily, beta member 1	KCNAB1	chr3q26.1	0.0004907	0.0078866	1098.9	83	13.24					0.0007989	0.0038465	122.2	8.993
	235591_at	somatostatin receptor 1	SSTR1	chr14q13	2e-06	0.0003446	193.3	15	12.887					1e-07	1.24e-05	14.5	13.331	1e-07	3.07e-05	12.4	15.589
	204722_at	sodium channel, voltage-gated, type III, beta	SCN3B	chr11q23.3	0.0005911	0.0088289	1678.3	135.5	12.386					2e-07	1.91e-05	96.8	17.338	5.03e-05	0.00118	126.5	13.267
	218623_at	HMP19 protein	HMP19	chr5q35.2	0.0006196	0.0090559	1561.2	131.9	11.836					1.5e-06	5.63e-05	199.2	7.837	3.24e-05	0.0009	107.6	14.509
	227949_at	phosphatase and actin regulator 3	PHACTR3	chr20q13.32	0.0005449	0.0083804	795.5	67.6	11.768
	213664_at	solute carrier family 1 (neuronal/epithelial high affinity glutamate transporter, system Xag), member 1	SLC1A1	chr9p24	0.0001054	0.0030667	1340.2	115.7	11.583					1e-07	1.24e-05	71.3	18.797
	1558170_at	---	---	---	9.46e-05	0.0028702	1419	122.8	11.555					3.6e-06	9.5e-05	53.7	26.425	2.4e-06	0.0001983	33.3	42.613
1	231798_at	Noggin	NOG	chr17q21-q22	1.3e-06	0.000272	259.1	23.1	11.216	0.0001957	0.0091898	28	9.254	6e-06	0.000129	27	9.596	6.9e-06	0.0003542	19	13.637
1	1556599_s_at	cyclic AMP-regulated phosphoprotein, 21 kD	ARPP-21	chr3p22.3	4.8e-06	0.0005285	403.4	36.3	11.113	8.1e-06	0.0030301	28.7	14.056	< 1e-07	< 1e-07	24	16.808	7.1e-06	0.0003604	28.9	13.958
1	1554281_at	---	---	---	2e-07	9.67e-05	132	11.9	11.092	6.91e-05	0.0061362	13.1	10.076	5e-06	0.0001163	15.2	8.684	1.74e-05	0.0006064	13.8	9.565
	205952_at	potassium channel, subfamily K, member 3	KCNK3	chr2p23	< 1e-07	< 1e-07	300.5	27.3	11.007					1e-07	1.24e-05	28.6	10.507
1	218796_at	chromosome 20 open reading frame 42	C20orf42	chr20p12.3	2.2e-06	0.0003608	1615.7	147.5	10.954	1e-07	0.0006827	87.3	18.507	< 1e-07	< 1e-07	138.8	11.64	5.2e-05	0.0012008	134.7	11.995
	1557133_at	hypothetical protein LOC286411	LOC286411	chrXq27.1	7.5e-06	0.0006849	452	41.7	10.839									0.0001355	0.002207	50.2	9.004
	1560728_at	MRNA; cDNA DKFZp666G069 (from clone DKFZp666G069)	---	---	1e-07	5.63e-05	165.5	15.3	10.817					3e-07	2.34e-05	16	10.344	1e-07	3.07e-05	13.9	11.906
	238663_x_at	glutamate receptor, ionotrophic, AMPA 4	GRIA4	chr11q22	0.0005154	0.0081234	854.4	79.1	10.802					< 1e-07	< 1e-07	47.5	17.987
	237696_at	---	---	---	< 1e-07	< 1e-07	442.1	41.6	10.627	5.75e-05	0.0058829	48.8	9.059	3e-07	2.34e-05	45	9.824
	1555958_at	cartilage acidic protein 1	CRTAC1	chr10q22	1e-07	5.63e-05	679.7	64.4	10.554					1e-07	1.24e-05	126.5	5.373	2.41e-05	0.000747	53.5	12.705
	227830_at	gamma-aminobutyric acid (GABA) A receptor, beta 3	GABRB3	chr15q11.2-q12	1.9e-06	0.0003402	659.1	63.5	10.38					< 1e-07	< 1e-07	67.9	9.707
1	227845_s_at	Src homology 2 domain containing transforming protein D	SHD	chr19p13.3	9.8e-06	0.0007906	1369.6	132.5	10.337	1.85e-05	0.0041067	129	10.617	< 1e-07	< 1e-07	83	16.501	0.0005136	0.0052262	178.9	7.656
	213920_at	cut-like 2 (Drosophila)	CUTL2	chr12q24.11-q24.12	0.0002462	0.0051339	299.4	29	10.324					1e-06	4.4e-05	23.1	12.961	8e-07	0.0001084	21.2	14.123
	206355_at	guanine nucleotide binding protein (G protein), alpha activating activity polypeptide, olfactory type	GNAL	chr18p11.22-p11.21	4.75e-05	0.0019088	243	23.7	10.253					2.62e-05	0.0003371	32.6	7.454
1	205289_at	bone morphogenetic protein 2	BMP2	chr20p12	2.74e-05	0.0014402	1179.1	116.5	10.121	1.09e-05	0.0032177	38.4	30.706	2e-07	1.91e-05	45.4	25.971	4.05e-05	0.0010379	92.8	12.706
	230117_at	hypothetical protein LOC285878	LOC285878	chr7p11.2	5.97e-05	0.0021721	410.9	40.7	10.096					< 1e-07	< 1e-07	36.7	11.196
	227425_at	RALBP1 associated Eps domain containing 2	REPS2	chrXp22.2	0.0004161	0.00707	403.4	41	9.839									7.2e-06	0.0003614	32.4	12.451
	204529_s_at	thymocyte selection-associated high mobility group box	TOX	chr8q12.1	4.8e-06	0.0005285	1105.6	113.3	9.758	0.0002639	0.0103235	89.9	12.298	< 1e-07	< 1e-07	30.4	36.368
	241585_at	leucine rich repeat containing 4C	LRRC4C	chr11p12	0.0001131	0.0031888	319.7	33.2	9.63					1.22e-05	0.0002035	33.8	9.459
	224520_s_at	bestrophin 3	BEST3	chr12q14.2-q15	7e-07	0.000195	1018.5	106.3	9.581	3.4e-06	0.0026169	40	25.462	1e-07	1.24e-05	57.2	17.806
	210432_s_at	sodium channel, voltage-gated, type III, alpha subunit	SCN3A	chr2q24	7.99e-05	0.0025958	3971.4	414.5	9.581	0.0001019	0.0072746	182.1	21.809	< 1e-07	< 1e-07	43.6	91.087
	204737_s_at	myosin, heavy chain 6, cardiac muscle, alpha (cardiomyopathy, hypertrophic 1) /// myosin, heavy chain 7, cardiac muscle, beta	MYH6 /// MYH7	chr14q12	1.77e-05	0.0011266	227.7	24.7	9.219	0.0008008	0.0161798	23.1	9.857	2.34e-05	0.0003112	19.7	11.558
	1568780_at	Hypothetical LOC497257	LOC497257	---	1.34e-05	0.0009554	1418.7	154.7	9.171					1.25e-05	0.0002066	151.6	9.358	4.1e-06	0.0002634	64.5	21.995
1	205290_s_at	bone morphogenetic protein 2	BMP2	chr20p12	6.6e-06	0.0006357	1323.3	146.9	9.008	5.2e-06	0.0027567	85.7	15.441	< 1e-07	< 1e-07	86.2	15.352	4.9e-06	0.0002918	76	17.412
	206013_s_at	actin-like 6B	ACTL6B	chr7q22	4e-07	0.0001476	403.1	44.8	8.998					< 1e-07	< 1e-07	31	13.003	0.0004286	0.0046527	45.2	8.918
	210471_s_at	potassium voltage-gated channel, shaker-related subfamily, beta member 1	KCNAB1	chr3q26.1	0.0003493	0.0063651	418.2	47	8.898
	227365_at	ataxia, cerebellar, Cayman type (caytaxin)	ATCAY	chr19p13.3	6.51e-05	0.0022884	3504.8	394.8	8.877					< 1e-07	< 1e-07	418	8.385
	214825_at	similar to transmembrane protein 28	LOC728215 /// LOC731895	chr13q33.3	1.38e-05	0.0009737	499	56.9	8.77					< 1e-07	< 1e-07	72.8	6.854	0.0003126	0.003798	47.3	10.55
	204870_s_at	proprotein convertase subtilisin/kexin type 2	PCSK2	chr20p11.2	1.88e-05	0.0011588	510.1	58.4	8.735					7e-07	3.63e-05	54	9.446
	232034_at	hypothetical protein LOC203274	LOC203274	chr9q21.11	3.68e-05	0.00167	988	114.1	8.659					1.74e-05	0.0002569	192.2	5.14	0.0002643	0.0033923	162.9	6.065
	1566772_at	MRNA; cDNA DKFZp547L1918 (from clone DKFZp547L1918)	---	---	0.0006069	0.0089595	130.5	15.1	8.642
1	220898_at	---	---	---	< 1e-07	< 1e-07	466.3	54.2	8.603	5e-07	0.0016063	55.1	8.463	< 1e-07	< 1e-07	44.8	10.408	< 1e-07	< 1e-07	26.1	17.866
	213486_at	hypothetical protein DKFZp761N09121	DKFZP761N09121	---	0.0002696	0.0054071	2974.1	345.9	8.598					1.2e-06	4.94e-05	176.4	16.86	4.2e-06	0.0002673	113.6	26.18
	223529_at	synaptotagmin IV	SYT4	chr18q12.3	0.000292	0.0056851	1426.9	166.5	8.57					1e-07	1.24e-05	117.6	12.134
	235251_at	CDNA FLJ25126 fis, clone CBR06538	---	---	0.0001487	0.0037597	385	45.6	8.443
1	205330_at	meningioma (disrupted in balanced translocation) 1	MN1	chr22q11|22q12.1	0.0001495	0.0037729	453.3	53.7	8.441	0.0005661	0.0142577	77.2	5.872	1.6e-06	5.86e-05	47.6	9.523	2.6e-06	0.0002064	28.5	15.905
	227550_at	hypothetical protein LOC143381	LOC143381	chr10q26.11	4.6e-06	0.0005212	670.5	79.8	8.402	0.0004871	0.0133784	218.1	3.074	2.51e-05	0.0003268	153.8	4.36
	229724_at	gamma-aminobutyric acid (GABA) A receptor, beta 3	GABRB3	chr15q11.2-q12	1.33e-05	0.000952	386.9	46.2	8.374
1	219668_at	ganglioside-induced differentiation-associated protein 1-like 1	GDAP1L1	chr20q12	6e-07	0.0001862	877.2	104.9	8.362	0.0005887	0.0145029	207.5	4.227	3e-07	2.34e-05	95.9	9.147	2.65e-05	0.0007891	111	7.903
1	204530_s_at	thymocyte selection-associated high mobility group box	TOX	chr8q12.1	< 1e-07	< 1e-07	291.7	35	8.334	5.1e-05	0.0057192	44.1	6.615	< 1e-07	< 1e-07	23.2	12.573	1.79e-05	0.0006191	48.5	6.014
	241399_at	family with sequence similarity 19 (chemokine (C-C motif)-like), member A2	FAM19A2	chr12q14.1	9.39e-05	0.0028647	329.7	40.1	8.222					2.99e-05	0.0003676	54.1	6.094
	221646_s_at	zinc finger, DHHC-type containing 11	ZDHHC11	chr5p15.33	6.7e-05	0.0023336	1287.5	157.8	8.159
	229463_at	neurotrophic tyrosine kinase, receptor, type 2	NTRK2	chr9q22.1	2.42e-05	0.001339	524.8	64.8	8.099					0.000326	0.0019688	148	3.546	3e-05	0.0008547	56	9.371
	204869_at	proprotein convertase subtilisin/kexin type 2	PCSK2	chr20p11.2	0.0009936	0.012205	343.9	42.5	8.092					1e-07	1.24e-05	30	11.463
	1559072_a_at	leucine rich repeat containing 62	LRRC62	chr22q13.1	0.0002555	0.0052498	926.6	114.7	8.078					< 1e-07	< 1e-07	207.5	4.466
	209755_at	nicotinamide nucleotide adenylyltransferase 2	NMNAT2	chr1q25	0.000299	0.0057737	910.4	113.1	8.05					1e-07	1.24e-05	123.4	7.378
	229245_at	pleckstrin homology domain containing, family A member 6	PLEKHA6	chr1q32.1	9.8e-06	0.0007906	518.6	64.5	8.04					6e-07	3.34e-05	123.9	4.186	0.0008873	0.0074902	121	4.286
	240655_at	---	---	---	5e-07	0.0001675	363.5	45.4	8.007									2.7e-06	0.0002116	56.1	6.48
	229799_s_at	neural cell adhesion molecule 1	NCAM1	chr11q23.1	2.04e-05	0.0012163	994.7	124.3	8.002									0.0008893	0.0074973	119.9	8.296
	228598_at	dipeptidyl-peptidase 10	DPP10	chr2q14.1	4.75e-05	0.0019088	273.2	34.8	7.851
	229901_at	zinc finger protein 488	ZNF488	chr10q11.22	0.0008976	0.0114547	706.3	91.1	7.753
	1556629_a_at	Synaptosomal-associated protein, 25kDa	SNAP25	chr20p12-p11.2	0.0001587	0.0039111	250.3	32.3	7.749					0.0002366	0.0015547	77.1	3.246
1	230913_at	Full length insert cDNA clone ZE12B03	---	---	4.33e-05	0.0018316	710.4	91.7	7.747	6.3e-06	0.0029407	140.4	5.06	1e-07	1.24e-05	111.9	6.349	2e-07	5.15e-05	28.9	24.581
	230220_at	KIAA1843 protein	KIAA1843	chr2q35	0.0004254	0.0071771	946.2	122.3	7.737					1.6e-06	5.86e-05	56.9	16.629	0.0001834	0.0026766	75.8	12.483
	220345_at	leucine rich repeat transmembrane neuronal 4	LRRTM4	chr2p12	4e-07	0.0001476	127.5	16.5	7.727					< 1e-07	< 1e-07	15.7	8.121	6.03e-05	0.0013115	18.4	6.929
1	232668_at	CDNA FLJ11528 fis, clone HEMBA1002621	---	---	2e-07	9.67e-05	836.7	109.7	7.627	8.2e-06	0.0030301	57.3	14.602	2e-07	1.91e-05	43.7	19.146	< 1e-07	< 1e-07	22.8	36.697
	208650_s_at	CD24 molecule	CD24	chr6q21	0.0003913	0.0068058	315.4	41.9	7.527	2.93e-05	0.0046516	16.2	19.469					0.0005226	0.0052961	28.7	10.99
	213924_at	Metallophosphoesterase 1	MPPE1	chr18p11.21	0.0001007	0.0029663	796.5	106	7.514					1.37e-05	0.0002197	178.7	4.457
	236131_at	CDNA clone IMAGE:6622963	---	---	0.0001481	0.003755	2430.5	324.6	7.488					2e-06	6.65e-05	123.4	19.696	7e-07	9.96e-05	74.4	32.668
	1553415_at	solute carrier family 17 (sodium-dependent inorganic phosphate cotransporter), member 8	SLC17A8	chr12q23.1	0.0003523	0.0064045	81.4	10.9	7.468									0.0009929	0.0080737	10.9	7.468
	210721_s_at	p21(CDKN1A)-activated kinase 7	PAK7	chr20p12	1.18e-05	0.0008901	94	12.6	7.46					5e-07	3.02e-05	14.9	6.309
	213308_at	SH3 and multiple ankyrin repeat domains 2	SHANK2	chr11q13.3	6.38e-05	0.0022596	372.2	50	7.444					0.0001024	0.0008516	63.5	5.861	0.0002146	0.0029769	59.2	6.287
	231980_at	MRNA; cDNA DKFZp547G133 (from clone DKFZp547G133)	---	---	0.0008778	0.0112838	228.3	30.7	7.436					4e-07	2.68e-05	18.8	12.144	7.43e-05	0.0014984	20.6	11.083
1	228890_at	atonal homolog 8 (Drosophila)	ATOH8	chr2p11.2	4e-07	0.0001476	912	122.7	7.433	0.0003032	0.0108441	149	6.121	7.1e-06	0.0001433	190	4.8	0.0001421	0.0022778	129.2	7.059
	232059_at	Down syndrome cell adhesion molecule like 1	DSCAML1	---	0.0005266	0.0082381	575.6	77.5	7.427	0.0003436	0.0114661	169	3.406	0.000248	0.0016061	227.2	2.533
	1556641_at	hypothetical protein FLJ37228	FLJ37228	chr3q26.2	0.0001691	0.0040683	510.2	68.9	7.405									1.15e-05	0.0004765	41.9	12.177
	236095_at	neurotrophic tyrosine kinase, receptor, type 2	NTRK2	chr9q22.1	0.0009044	0.011517	419.8	57	7.365					2.3e-06	7.2e-05	80.7	5.202	8.01e-05	0.0015696	51.6	8.136
	1552742_at	potassium voltage-gated channel, subfamily H (eag-related), member 8	KCNH8	chr3p24.3	1e-07	5.63e-05	211.7	28.8	7.351									0.0007707	0.0068513	37.3	5.676
1	228679_at	CDNA FLJ30856 fis, clone FEBRA2003258	---	---	7.4e-06	0.0006815	2685.3	366.4	7.329	5e-06	0.0027306	194.8	13.785	1e-07	1.24e-05	426.3	6.299	1e-07	3.07e-05	48.6	55.253
	238603_at	hypothetical protein LOC254559	LOC254559	chr15q26.1	3.3e-06	0.0004406	1306.5	179.2	7.291	3.84e-05	0.0052051	197.2	6.625	< 1e-07	< 1e-07	143	9.136
	230942_at	CKLF-like MARVEL transmembrane domain containing 5	CMTM5	chr14q11.2	0.0006443	0.0093102	1380.5	190.7	7.239
	1562403_a_at	solute carrier family 8 (sodium-calcium exchanger), member 3	SLC8A3	chr14q24.1	0.0005723	0.0086498	703.9	97.4	7.227									0.0007482	0.0067206	80.3	8.766
	205478_at	protein phosphatase 1, regulatory (inhibitor) subunit 1A	PPP1R1A	chr12q13.2	8.1e-06	0.000717	571.2	79.1	7.221									< 1e-07	< 1e-07	79.7	7.167
	1554547_at	family with sequence similarity 13, member C1	FAM13C1	chr10q21.1	3.1e-06	0.0004275	1102.3	153.7	7.172									0.0005002	0.0051504	105.2	10.478
	241365_at	CDNA FLJ42259 fis, clone TKIDN2011289	---	---	1.74e-05	0.001118	367.8	51.5	7.142					1e-07	1.24e-05	24.8	14.831	3.23e-05	0.0008982	23.9	15.389
	214589_at	fibroblast growth factor 12	FGF12	chr3q28	4.43e-05	0.0018426	404.4	56.8	7.12					5.2e-06	0.000119	38.6	10.477
	233944_at	CDNA FLJ12079 fis, clone HEMBB1002458	---	---	2e-06	0.0003446	107.4	15.1	7.113					< 1e-07	< 1e-07	12.3	8.732	< 1e-07	< 1e-07	10.6	10.132
	1568736_s_at	CDNA clone IMAGE:4795078	---	---	0.000908	0.011539	393.4	55.5	7.088					< 1e-07	< 1e-07	27.3	14.41	< 1e-07	< 1e-07	19	20.705
	229550_at	KIAA1409	KIAA1409	chr14q32.13	1.62e-05	0.0010698	467.3	66	7.08					9e-07	4.16e-05	94	4.971	2.87e-05	0.0008324	98.3	4.754
	227984_at	Hypothetical protein LOC650392	LOC650392	---	0.0005316	0.0082642	3848.6	548.7	7.014					0.0004022	0.0023051	1603.6	2.4
	206850_at	RAS-like, family 10, member A	RASL10A	chr22q12.2	8.8e-06	0.0007463	912	130.2	7.005					4.7e-06	0.0001118	128.3	7.108	8e-07	0.0001084	68.6	13.294
	1552283_s_at	zinc finger, DHHC-type containing 11	ZDHHC11	chr5p15.33	5.68e-05	0.0021174	501.7	72.1	6.958
	231935_at	cyclic AMP-regulated phosphoprotein, 21 kD	ARPP-21	chr3p22.3	8.67e-05	0.0027197	702.8	101.1	6.952					< 1e-07	< 1e-07	60.2	11.674	9.3e-06	0.0004177	56.7	12.395
	219230_at	transmembrane protein 100	TMEM100	chr17q22	0.0005786	0.0087098	2035.2	293.1	6.944	2.18e-05	0.0043022	36.7	55.455	1e-07	1.24e-05	31.7	64.202
	214071_at	Metallophosphoesterase 1	MPPE1	chr18p11.21	2.4e-06	0.0003745	132.5	19.1	6.937
	226918_at	junctophilin 4	JPH4	chr14q11	0.0001174	0.0032431	1163	167.9	6.927					1e-07	1.24e-05	171.6	6.777
	1569362_at	Activated leukocyte cell adhesion molecule	ALCAM	chr3q13.1	< 1e-07	< 1e-07	140.4	20.3	6.916					4.65e-05	0.0004932	39.4	3.563	5e-07	8.51e-05	21.6	6.5
	1568803_at	CDNA clone IMAGE:5263088	---	---	0.0001641	0.003998	246.8	35.7	6.913					< 1e-07	< 1e-07	36.7	6.725	< 1e-07	< 1e-07	18.5	13.341
1	242418_at	similar to Protein neurobeachin (Lysosomal trafficking regulator 2) (Protein BCL8B)	LOC730719	---	6e-06	0.0006057	252.9	36.7	6.891	0.0001864	0.0090407	34.3	7.373	4.6e-06	0.0001104	27.3	9.264	0.0009636	0.0079124	52	4.863
	232195_at	G protein-coupled receptor 158	GPR158	chr10p12.1	1.22e-05	0.000914	1287.4	188.2	6.841					1e-07	1.24e-05	105.3	12.226
	232473_at	PRP18 pre-mRNA processing factor 18 homolog (S. cerevisiae)	PRPF18	chr10p13	5.1e-06	0.0005504	303.2	44.9	6.753									4.5e-06	0.0002793	72.4	4.188
	215045_at	trinucleotide repeat containing 4	TNRC4	chr1q21	4.3e-06	0.0005029	630.3	93.6	6.734					< 1e-07	< 1e-07	116.8	5.396	0.0001863	0.0027052	185.2	3.403
	206280_at	cadherin 18, type 2	CDH18	chr5p15.2-p15.1	4.06e-05	0.0017696	416.9	62	6.724					< 1e-07	< 1e-07	92.3	4.517
1	238344_at	CDNA FLJ41644 fis, clone FEBRA2009362	---	---	2.1e-06	0.000354	819.5	122	6.717	0.0009694	0.0176568	162.4	5.046	3e-07	2.34e-05	62	13.218	7e-07	9.96e-05	55	14.9
	229725_at	Acyl-CoA synthetase long-chain family member 6	ACSL6	chr5q31	0.0009102	0.0115398	731	108.9	6.713					0.0002142	0.0014474	77.6	9.42
	235956_at	KIAA1377	KIAA1377	chr11q22.1	0.0002321	0.0049534	209.4	31.7	6.606
	203146_s_at	gamma-aminobutyric acid (GABA) B receptor, 1	GABBR1	chr6p21.31	2.5e-06	0.0003814	4801.3	728.6	6.59					6.5e-06	0.0001357	712.7	6.737	1.2e-06	0.0001348	361.5	13.282
	240067_at	---	---	---	2.01e-05	0.0012063	165.3	25.1	6.586					0.000494	0.002681	44	3.757	0.0007769	0.0068864	30.6	5.402
	242206_at	---	---	---	0.0003187	0.0059956	195.5	30.1	6.495
	213543_at	MRNA from chromosome 5q31-33 region	---	---	2.42e-05	0.001339	208	32.1	6.48
	240433_x_at	CDNA clone IMAGE:4811412	---	---	0.0002806	0.0055443	1930.2	301	6.413					2.5e-06	7.57e-05	193.4	9.98	0.0005091	0.0052009	73.3	26.333
	1569871_at	Full-length cDNA clone CS0DF015YK23 of Fetal brain of Homo sapiens (human) /// Hypothetical protein LOC650392	LOC650392	---	6.1e-06	0.0006124	4852.3	763.8	6.353	2.84e-05	0.0045965	1540.5	3.15					1.6e-06	0.0001552	388.8	12.48
	1559410_at	CDNA FLJ34677 fis, clone LIVER2002660	---	---	1.33e-05	0.000952	664.8	105	6.331									5e-06	0.0002946	36.1	18.416
	230495_at	hypothetical protein LOC150568	LOC150568	chr2q12.1	0.000166	0.0040203	416	65.9	6.313					8.9e-05	0.0007745	124.5	3.341
1	229613_at	Transcribed locus	---	---	4.39e-05	0.0018372	1158	185	6.259	0.000153	0.0084457	154.5	7.495	5e-07	3.02e-05	208.8	5.546	4.78e-05	0.0011415	118.3	9.789
	202712_s_at	creatine kinase, mitochondrial 1B /// creatine kinase, mitochondrial 1A	CKMT1A /// CKMT1B	chr15q15	0.000159	0.003915	435.5	69.8	6.239					< 1e-07	< 1e-07	62.6	6.957
	209558_s_at	huntingtin interacting protein 1 related /// similar to huntingtin interacting protein 1 related	HIP1R /// LOC728014	chr12q24 /// chr12q24.31	0.0001075	0.0030965	2126.2	342.5	6.208									0.0003862	0.0043542	341.1	6.233
	239935_at	MAM domain containing glycosylphosphatidylinositol anchor 2	MDGA2	chr14q21.3	0.0001157	0.0032206	65.8	10.6	6.208					0.0004761	0.0026108	12.5	5.264
	229875_at	zinc finger, DHHC-type containing 22	ZDHHC22	chr14q24.3	7.3e-05	0.002461	930.1	150.8	6.168					1.9e-06	6.44e-05	136.2	6.829
	236739_at	Transcribed locus, strongly similar to XP_001171782.1 hypothetical protein [Pan troglodytes]	---	---	0.0008965	0.0114528	153.5	24.9	6.165
	239477_at	EF-hand domain family, member B	EFHB	chr3p24.3	1.74e-05	0.001118	82.7	13.5	6.126	0.0005143	0.0136878	11.7	7.068
	215119_at	myosin XVI	MYO16	chr13q33.3	0.0001846	0.0043047	774.5	126.5	6.123					3.2e-06	8.79e-05	85	9.112	0.0003029	0.0037199	160.9	4.814
	210246_s_at	ATP-binding cassette, sub-family C (CFTR/MRP), member 8	ABCC8	chr11p15.1	3.67e-05	0.00167	737.6	120.8	6.106					1.77e-05	0.0002594	132.6	5.563	7.7e-06	0.0003775	95.5	7.724
	242193_at	CDNA clone IMAGE:4797645	---	---	0.0006084	0.0089705	139.6	22.9	6.096					< 1e-07	< 1e-07	15.4	9.065	1.4e-06	0.0001456	15.5	9.006
	243681_at	SH3 and multiple ankyrin repeat domains 2	SHANK2	chr11q13.3	0.0003274	0.0061108	136.2	22.4	6.08					2e-07	1.91e-05	18.7	7.283	7.5e-06	0.0003727	16.6	8.205
	240709_at	seizure related 6 homolog (mouse)-like	SEZ6L	chr22q12.1	5.64e-05	0.0021141	125.5	20.8	6.034					9.8e-05	0.0008271	23.1	5.433	0.0004259	0.0046347	22.9	5.48
1	228790_at	family with sequence similarity 110, member B	FAM110B	chr8q12.1	1e-07	5.63e-05	1845.6	306.5	6.022	3.87e-05	0.0052057	250.5	7.368	< 1e-07	< 1e-07	121.3	15.215	1.4e-06	0.0001456	265.2	6.959
	232166_at	KIAA1377	KIAA1377	chr11q22.1	1.42e-05	0.0009879	142.8	24	5.95									0.0008192	0.0071138	31.4	4.548
	207501_s_at	fibroblast growth factor 12	FGF12	chr3q28	0.0004982	0.0079533	340.5	57.3	5.942					9.81e-05	0.0008274	40.6	8.387
	214839_at	hypothetical protein LOC157627	LOC157627	chr8p23.1	0.0001151	0.0032115	543.7	91.5	5.942					3e-07	2.34e-05	135.9	4.001	2.8e-06	0.0002145	109.1	4.984
	235118_at	CDNA clone IMAGE:4811412	---	---	0.0003592	0.0064598	2279.3	383.9	5.937					< 1e-07	< 1e-07	109.4	20.835	0.0003941	0.0044095	60.7	37.55
	207447_s_at	mannosyl (alpha-1,3-)-glycoprotein beta-1,4-N-acetylglucosaminyltransferase, isozyme C (putative)	MGAT4C	chr12q21	0.0009547	0.011893	78.7	13.3	5.917
1	221959_at	family with sequence similarity 110, member B	FAM110B	chr8q12.1	1e-07	5.63e-05	1069.5	180.9	5.912	6.8e-06	0.0030301	112.3	9.524	< 1e-07	< 1e-07	76.8	13.926	5.4e-06	0.0003066	243	4.401
	240138_at	Transcribed locus	---	---	0.0008226	0.0108763	197.9	33.5	5.907					9.49e-05	0.0008079	39.8	4.972	0.0007699	0.0068491	26.5	7.468
	208733_at	RAB2A, member RAS oncogene family	RAB2A	chr8q12.1	3.4e-06	0.0004464	211.9	35.9	5.903	0.0008134	0.016282	39.5	5.365	1.6e-06	5.86e-05	32.5	6.52
	1556598_at	cyclic AMP-regulated phosphoprotein, 21 kD	ARPP-21	chr3p22.3	9.21e-05	0.0028321	74.8	12.7	5.89					0.000145	0.001093	11.6	6.448	0.000379	0.004305	13.2	5.667
	229234_at	zinc finger CCCH-type containing 12B	ZC3H12B	chrXq11.1	2e-07	9.67e-05	162.5	27.6	5.888	0.0002134	0.009398	78.6	2.067	5e-07	3.02e-05	53.1	3.06
	204850_s_at	doublecortex; lissencephaly, X-linked (doublecortin)	DCX	chrXq22.3-q23	0.0045682	0.0331612	1673.1	284.7	5.877	5e-07	0.0016063	127	13.174	< 1e-07	< 1e-07	60.7	27.563
	242769_at	Transcribed locus	---	---	6e-07	0.0001862	477.7	81.4	5.869									9.53e-05	0.0017583	68	7.025
	219370_at	reprimo, TP53 dependent G2 arrest mediator candidate	RPRM	chr2q23.3	5.2e-05	0.0020198	614.6	105.4	5.831					0.0001254	0.000986	115	5.344	0.0002199	0.0030205	124.4	4.941
	214874_at	plakophilin 4	PKP4	chr2q23-q31	0.000637	0.0092302	296.2	51.3	5.774									3.6e-06	0.0002473	34.1	8.686
	210292_s_at	protocadherin 11 X-linked /// protocadherin 11 Y-linked	PCDH11X /// PCDH11Y	chrXq21.3 /// chrYp11.2	2.28e-05	0.0012998	93.7	16.3	5.748					9e-06	0.000166	17.1	5.48	0.000975	0.0079705	23.6	3.97
1	215469_at	Clone IMAGE:26186, mRNA sequence	---	---	7.26e-05	0.0024535	138.6	24.4	5.68	5.47e-05	0.0058346	26.6	5.211	3e-07	2.34e-05	22.6	6.133	1e-07	3.07e-05	18.2	7.615
	204134_at	phosphodiesterase 2A, cGMP-stimulated	PDE2A	chr11q13.4	0.0006651	0.0094931	832.6	147.1	5.66					0.00016	0.0011745	138.5	6.012
	1553765_a_at	kelch-like 32 (Drosophila)	KLHL32	chr6q16.1	0.0002877	0.0056296	76.3	13.5	5.652
	228855_at	similar to Peroxisomal coenzyme A diphosphatase NUDT7 (Nucleoside diphosphate-linked moiety X motif 7) (Nudix motif 7)	LOC729777 /// LOC730766	chr16q23.1	0.0001201	0.0032812	272.8	48.3	5.648	0.0001261	0.0077553	73.6	3.707	7.2e-06	0.0001446	67	4.072
	228882_at	tubby homolog (mouse)	TUB	chr11p15.5	1.14e-05	0.0008708	1433.3	258.8	5.538					2.93e-05	0.0003633	232.8	6.157	0.00092	0.0076802	372	3.853
	230650_at	CDNA FLJ12909 fis, clone NT2RP2004400	---	---	0.0002161	0.0047189	92.4	16.7	5.533					0.0001753	0.0012541	15.8	5.848
	213307_at	SH3 and multiple ankyrin repeat domains 2	SHANK2	chr11q13.3	0.0003786	0.0066741	191.7	34.7	5.524					2.79e-05	0.0003516	51.7	3.708	8e-06	0.0003877	26.9	7.126
	206107_at	regulator of G-protein signalling 11	RGS11	chr16p13.3	0.0001462	0.0037293	423.9	76.9	5.512									4.48e-05	0.0010986	68.2	6.216
	208651_x_at	CD24 molecule	CD24	chr6q21	0.000618	0.0090519	1145.6	207.9	5.51	2.45e-05	0.0044083	83.6	13.703					0.0001741	0.0025788	137.9	8.307
	227340_s_at	RGM domain family, member B	RGMB	chr5q21.1	0.0009715	0.012031	820.1	149.1	5.5	0.0003439	0.0114661	135.3	6.061	< 1e-07	< 1e-07	64	12.814
	239678_at	Antisense intronic AP1 transcript 1 mRNA sequence	---	---	0.0001888	0.0043598	292	53.1	5.499					1e-07	1.24e-05	59	4.949	7.36e-05	0.0014896	51.6	5.659
	1569872_a_at	Full-length cDNA clone CS0DF015YK23 of Fetal brain of Homo sapiens (human) /// Hypothetical protein LOC650392	LOC650392	---	0.0003577	0.0064598	6410.5	1167.9	5.489					0.000206	0.001411	3058.8	2.096
	213880_at	leucine-rich repeat-containing G protein-coupled receptor 5	LGR5	chr12q22-q23	4e-06	0.0004844	119.6	21.8	5.486
	233220_at	glutamate receptor, ionotropic, N-methyl-D-aspartate 3A	GRIN3A	chr9q31.1	5.2e-06	0.0005525	283.3	51.7	5.48					0.0001448	0.0010924	79.2	3.577	2e-06	0.0001782	36.8	7.698
	232054_at	protocadherin 20	PCDH20	chr13q21	9.22e-05	0.0028336	134.4	24.6	5.463					4.9e-06	0.000115	24.9	5.398
	224482_s_at	RAB11 family interacting protein 4 (class II)	RAB11FIP4	---	3.72e-05	0.0016749	386.1	70.9	5.446	0.0002279	0.0096783	874.5	0.442
1	232136_s_at	cortactin binding protein 2	CTTNBP2	chr7q31	3.4e-06	0.0004464	1057.9	194.8	5.431	0.0009121	0.0172362	148.4	7.129	0.00013	0.0010122	246	4.3	0.0002199	0.0030205	161.9	6.534
1	233136_at	poly(A) binding protein, cytoplasmic 5	PABPC5	chrXq21.3	2e-07	9.67e-05	52.6	9.7	5.423	4.12e-05	0.0052942	11.2	4.696	1.2e-06	4.94e-05	11.3	4.655	0.0001397	0.0022526	10.6	4.962
	38340_at	huntingtin interacting protein 1 related /// similar to huntingtin interacting protein 1 related	HIP1R /// LOC728014	chr12q24 /// chr12q24.31	7.12e-05	0.0024257	2973.7	556.9	5.34									0.0001248	0.0020965	496.4	5.991
	221204_s_at	cartilage acidic protein 1	CRTAC1	chr10q22	2.8e-06	0.0004045	373.3	70.3	5.31					0.0002314	0.0015296	112.9	3.306	0.0007074	0.0064604	74.2	5.031
	215473_at	Clone 23758 mRNA sequence	---	---	< 1e-07	< 1e-07	79.2	15	5.28					2.4e-06	7.39e-05	18.1	4.376	1e-06	0.0001233	14	5.657
	229818_at	SV2 related protein homolog (rat)	SVOP	chr12q24.11	0.0001986	0.0044745	354.7	67.4	5.263					1.48e-05	0.0002309	61.6	5.758	0.0003192	0.0038491	53.6	6.618
	1561324_at	MRNA; cDNA DKFZp547P068 (from clone DKFZp547P068)	---	---	0.0004436	0.0073703	220.1	41.9	5.253					0.0003533	0.0020868	53	4.153	4.22e-05	0.0010577	28.6	7.696
	205830_at	calmegin	CLGN	chr4q28.3-q31.1	1.22e-05	0.000914	97.6	18.6	5.247	3.38e-05	0.0050025	18.2	5.363	2e-07	1.91e-05	16.7	5.844
	241772_at	Transcribed locus	---	---	1e-07	5.63e-05	53.5	10.2	5.245					1.5e-06	5.63e-05	10.6	5.047
	211653_x_at	aldo-keto reductase family 1, member C2 (dihydrodiol dehydrogenase 2; bile acid binding protein; 3-alpha hydroxysteroid dehydrogenase, type III)	AKR1C2	chr10p15-p14	1.16e-05	0.0008823	398.6	76.1	5.238
	214495_at	calcium channel, voltage-dependent, gamma subunit 2	CACNG2	chr22q13.1	8e-07	0.0002061	239.5	45.9	5.218					2.6e-06	7.73e-05	60.9	3.933	3.23e-05	0.0008982	43.1	5.557
	210770_s_at	calcium channel, voltage-dependent, P/Q type, alpha 1A subunit	CACNA1A	chr19p13.2-p13.1	0.0007681	0.0103935	497.7	95.4	5.217					7e-07	3.63e-05	119.8	4.154	0.000347	0.004058	133.2	3.736
	1555230_a_at	Kv channel interacting protein 2	KCNIP2	chr10q24	< 1e-07	< 1e-07	82.7	15.9	5.201					1.5e-06	5.63e-05	19.6	4.219	1.16e-05	0.0004792	23.4	3.534
1	1559910_at	MRNA full length insert cDNA clone EUROIMAGE 85905	---	---	2e-07	9.67e-05	554.4	107.3	5.167	5.37e-05	0.0057959	113.1	4.902	1e-07	1.24e-05	101.2	5.478	2e-07	5.15e-05	78.9	7.027
1	219093_at	phosphotyrosine interaction domain containing 1	PID1	chr2q36.3	5e-07	0.0001675	1863.1	361.1	5.16	0.000185	0.0090209	151.9	12.265	< 1e-07	< 1e-07	81.1	22.973	0.0003384	0.0039942	465.8	4
	244170_at	CDNA FLJ37366 fis, clone BRAMY2024416	---	---	2e-06	0.0003446	111.8	21.7	5.152					7.8e-06	0.0001515	22.9	4.882
	217359_s_at	neural cell adhesion molecule 1	NCAM1	chr11q23.1	3.08e-05	0.001525	306.9	60.5	5.073
	238661_at	CDNA clone IMAGE:4797645	---	---	0.0001575	0.0038939	264.7	52.2	5.071					1.1e-06	4.66e-05	42.7	6.199	6.6e-06	0.0003453	33.5	7.901
	239787_at	potassium channel tetramerisation domain containing 4	KCTD4	chr13q14.12	8.75e-05	0.0027385	339.5	67.4	5.037
	234588_at	---	---	---	2.4e-05	0.0013334	129.7	25.8	5.027									< 1e-07	< 1e-07	17.8	7.287
	205139_s_at	uronyl-2-sulfotransferase	UST	chr6q25.1	0.0002907	0.00567	1961.9	391.7	5.009	0.0002063	0.0093258	93.9	20.894	4.25e-05	0.0004662	108.5	18.082
	1560713_a_at	leucine rich repeat containing 62	LRRC62	chr22q13.1	5e-07	0.0001675	343	68.6	5					4.8e-06	0.0001133	98.1	3.496	0.0001164	0.0020066	87.3	3.929
	1554592_a_at	solute carrier family 1 (high affinity aspartate/glutamate transporter), member 6	SLC1A6	chr19p13.12	< 1e-07	< 1e-07	66.5	13.3	5					1.2e-06	4.94e-05	15.8	4.209
	52837_at	KIAA1644 protein	KIAA1644	---	0.0001074	0.0030952	256.9	51.4	4.998					2.52e-05	0.0003274	46	5.585
	210753_s_at	EPH receptor B1	EPHB1	chr3q21-q23	0.0007082	0.0099045	531.1	106.6	4.982					8.32e-05	0.0007387	103.4	5.136
	223727_at	Kv channel interacting protein 2	KCNIP2	chr10q24	6.4e-06	0.0006286	741.4	149	4.976					7.38e-05	0.000677	241.4	3.071	4.9e-06	0.0002918	146	5.078
	1558105_a_at	Homo sapiens, Similar to LOC169932, clone IMAGE:4499203, mRNA	---	---	0.0002575	0.005265	295.7	59.5	4.97					2e-07	1.91e-05	32.2	9.183
	204160_s_at	ectonucleotide pyrophosphatase/phosphodiesterase 4 (putative function)	ENPP4	chr6p12.3	0.000346	0.006331	284.4	57.6	4.937
	221310_at	fibroblast growth factor 14	FGF14	chr13q34	7.5e-05	0.0024991	330.4	67.1	4.924					1e-06	4.4e-05	47	7.03
	204411_at	kinesin family member 21B	KIF21B	chr1pter-q31.3	0.0003155	0.0059497	966.3	197.1	4.903					6.54e-05	0.0006233	211	4.58	0.0002427	0.003221	126.2	7.657
	235916_at	yippee-like 4 (Drosophila)	YPEL4	chr11q12.1	3.5e-06	0.0004466	290.1	59.3	4.892
	213369_at	protocadherin 21	PCDH21	chr10q22.1-q22.3	< 1e-07	< 1e-07	367.3	75.1	4.891	5.86e-05	0.0058829	106.7	3.442	1e-06	4.4e-05	94.8	3.874
	206014_at	actin-like 6B	ACTL6B	chr7q22	4.21e-05	0.0018019	392.3	80.4	4.879					< 1e-07	< 1e-07	71.7	5.471	7.53e-05	0.0015119	69.7	5.628
	1557545_s_at	ring finger protein 165	RNF165	chr18q21.1	0.000134	0.0035217	126.4	26	4.862					1e-07	1.24e-05	21	6.019
	229029_at	Transcribed locus	---	---	5.68e-05	0.0021174	211.2	43.5	4.855					1.78e-05	0.0002603	40.1	5.267	4.08e-05	0.0010407	31.6	6.684
	215522_at	sortilin-related VPS10 domain containing receptor 3	SORCS3	chr10q23-q25	0.0004613	0.0075632	176.9	36.7	4.82					1e-07	1.24e-05	33.3	5.312
	1562583_s_at	hypothetical LOC646405 /// hypothetical protein LOC651239	LOC646405 /// LOC651239	chr13q12.12-q12.13	2.6e-06	0.000389	102.1	21.2	4.816					0.0005259	0.0028089	35.4	2.884	0.0001768	0.0026061	22.9	4.459
	235171_at	Full-length cDNA clone CS0DM012YE14 of Fetal liver of Homo sapiens (human)	---	---	0.0009484	0.011847	452.2	94.2	4.8	0.0007658	0.0159025	89.8	5.036	1.3e-06	5.17e-05	52.2	8.663
	221585_at	calcium channel, voltage-dependent, gamma subunit 4	CACNG4	chr17q24	0.0002745	0.0054693	456	95	4.8	0.0007229	0.0155822	77.8	5.861	7.02e-05	0.0006533	82.2	5.547
	214952_at	neural cell adhesion molecule 1	NCAM1	chr11q23.1	3.9e-06	0.0004786	375.2	78.2	4.798									0.000403	0.0044763	84.8	4.425
	1555544_a_at	cell adhesion molecule 2	CADM2	chr3p12.1	7.34e-05	0.0024683	410.1	86.2	4.758					1e-07	1.24e-05	71.3	5.752	< 1e-07	< 1e-07	32.8	12.503
	209699_x_at	aldo-keto reductase family 1, member C2 (dihydrodiol dehydrogenase 2; bile acid binding protein; 3-alpha hydroxysteroid dehydrogenase, type III)	AKR1C2	chr10p15-p14	1.41e-05	0.0009822	373.5	78.9	4.734									2.68e-05	0.0007946	79	4.728
	224458_at	chromosome 9 open reading frame 125	C9orf125	chr9q31.1	1.4e-05	0.000979	525.9	111.3	4.725					0.000978	0.004476	210.6	2.497
	213824_at	oligodendrocyte lineage transcription factor 2	OLIG2	chr21q22.11	0.0008058	0.0107178	598.1	126.8	4.717	0.0001583	0.0085512	66.3	9.021	0.0003637	0.0021335	175.1	3.416
	1555872_a_at	hypothetical locus MGC21881	RP11-262H14.4	chr9q21.11	0.0002444	0.0051081	542	115.1	4.709	0.0002692	0.0103718	57	9.509	4.56e-05	0.0004869	80.6	6.725
	1563721_at	MRNA; cDNA DKFZp761A1121 (from clone DKFZp761A1121)	---	---	1.7e-06	0.0003147	74.5	16	4.656					< 1e-07	< 1e-07	14.3	5.21	< 1e-07	< 1e-07	12.7	5.866
1	228539_at	Transcribed locus	---	---	2.1e-06	0.000354	497.4	106.9	4.653	0.0002315	0.0097374	111.5	4.461	< 1e-07	< 1e-07	137.4	3.62	< 1e-07	< 1e-07	95	5.236
	206039_at	RAB33A, member RAS oncogene family	RAB33A	chrXq25	0.0004144	0.0070658	319	68.6	4.65
	235460_at	sorting nexin 22	SNX22	chr15q22.31	0.0009602	0.0119422	558	120	4.65
	1552712_a_at	nicotinamide nucleotide adenylyltransferase 2	NMNAT2	chr1q25	0.0001779	0.0042023	540.5	116.8	4.628					1.38e-05	0.0002203	103.7	5.212	1.47e-05	0.0005537	84.5	6.396
	229774_at	Hypothetical protein LOC728847	LOC728847	chr4q24	8.22e-05	0.0026345	392.9	85.2	4.612					3.9e-05	0.000441	109.2	3.598
	204151_x_at	aldo-keto reductase family 1, member C1 (dihydrodiol dehydrogenase 1; 20-alpha (3-alpha)-hydroxysteroid dehydrogenase)	AKR1C1	chr10p15-p14	1.88e-05	0.0011588	829.8	180.2	4.605									0.0001457	0.0023145	164.9	5.032
	230287_at	RUN and TBC1 domain containing 2	RUTBC2	chr22q11.23	0.0001437	0.0036827	288.6	62.8	4.596					0.0003498	0.002072	89.4	3.228
	226989_at	RGM domain family, member B	RGMB	chr5q21.1	0.0007	0.0098365	2513.6	547	4.595	0.0004042	0.0123146	412.5	6.094	< 1e-07	< 1e-07	173.5	14.488
	203839_s_at	tyrosine kinase, non-receptor, 2	TNK2	chr3q29	3e-07	0.0001232	1826.7	397.5	4.595					3e-07	2.34e-05	564	3.239	1e-07	3.07e-05	285.5	6.398
	1555874_x_at	hypothetical locus MGC21881	RP11-262H14.4	chr9q21.11	0.0003886	0.0067847	925.4	201.9	4.583	0.0006184	0.0147094	134.6	6.875	0.0002066	0.0014136	208.2	4.445
	229313_at	Transmembrane protein 16E	TMEM16E	chr11p14.3	7.2e-06	0.0006699	147.9	32.3	4.579					7.6e-05	0.0006899	48.5	3.049
	205528_s_at	runt-related transcription factor 1; translocated to, 1 (cyclin D-related)	RUNX1T1	chr8q22	0.0001791	0.004216	149	32.6	4.571					7.2e-06	0.0001446	29.8	5
	1556627_at	dystrophin related protein 2	DRP2	chrXq22	0.0001316	0.0034804	157.1	34.4	4.567					5e-07	3.02e-05	27.8	5.651
	223721_s_at	DnaJ (Hsp40) homolog, subfamily C, member 12	DNAJC12	chr10q22.1	3.13e-05	0.0015414	333.7	73.1	4.565					1.38e-05	0.0002203	95.4	3.498
	228214_at	Transcribed locus	---	---	1.8e-06	0.0003244	2219.3	488.7	4.541	4.8e-06	0.0026479	173	12.828	2e-07	1.91e-05	185.4	11.97
	213845_at	glutamate receptor, ionotropic, kainate 2	GRIK2	chr6q16.3-q21	8.41e-05	0.0026688	1288.9	284.5	4.53					< 1e-07	< 1e-07	95.8	13.454
	226487_at	chromosome 12 open reading frame 34	C12orf34	chr12q24.11	0.0001169	0.0032375	633.8	140.4	4.514
	204161_s_at	ectonucleotide pyrophosphatase/phosphodiesterase 4 (putative function)	ENPP4	chr6p12.3	0.0002053	0.004567	174.2	38.6	4.513
	223315_at	netrin 4	NTN4	chr12q22-q23	0.0006119	0.0090026	85.3	18.9	4.513
	208464_at	glutamate receptor, ionotrophic, AMPA 4	GRIA4	chr11q22	0.000359	0.0064598	248.1	55	4.511					0.0001154	0.0009272	53.5	4.637
	204762_s_at	guanine nucleotide binding protein (G protein), alpha activating activity polypeptide O	GNAO1	chr16q13	0.0004115	0.0070361	413.1	91.9	4.495									4e-07	7.48e-05	48.1	8.588
1	205773_at	cytoplasmic polyadenylation element binding protein 3	CPEB3	chr10q23.32	0.0001088	0.0031175	140.5	31.4	4.475	0.000903	0.017153	34.8	4.037	1e-07	1.24e-05	29.2	4.812	6.75e-05	0.0014178	26	5.404
1	1560265_at	glutamate receptor, ionotropic, kainate 2	GRIK2	chr6q16.3-q21	2.14e-05	0.0012526	118.1	26.4	4.473	0.0001034	0.0073053	31.1	3.797	< 1e-07	< 1e-07	19.8	5.965	1.2e-06	0.0001348	16.5	7.158
	218976_at	DnaJ (Hsp40) homolog, subfamily C, member 12	DNAJC12	chr10q22.1	0.0007558	0.0102985	742.4	166.3	4.464					2.34e-05	0.0003112	219.4	3.384
	240512_x_at	potassium channel tetramerisation domain containing 4	KCTD4	chr13q14.12	0.0006584	0.0094252	55.3	12.4	4.46
	236838_at	SNAP25-interacting protein	SNIP	chr17q12	0.0003605	0.0064693	316.8	71.4	4.437									2.71e-05	0.0007996	57.8	5.481
1	238526_at	RAB3A interacting protein (rabin3)	RAB3IP	chr12q14.3	1e-07	5.63e-05	448.5	101.1	4.436	5.53e-05	0.0058635	75.9	5.909	< 1e-07	< 1e-07	61.9	7.246	0.0007125	0.0064927	138.3	3.243
	226623_at	phytanoyl-CoA 2-hydroxylase interacting protein-like	PHYHIPL	chr10q11	9.55e-05	0.0028877	3463.7	782	4.429					3.06e-05	0.0003743	1523	2.274	1.8e-05	0.000621	199.3	17.379
	227497_at	CDNA FLJ11723 fis, clone HEMBA1005314	---	---	1.25e-05	0.0009275	2012.6	455.4	4.419	8e-07	0.0019859	169.2	11.895	7e-07	3.63e-05	181	11.119
	210230_at	CDNA: FLJ23438 fis, clone HRC13275	---	---	1.85e-05	0.001152	830.8	188.1	4.417									0.0003378	0.0039888	144.5	5.749
	236038_at	Transcribed locus	---	---	0.0001962	0.0044498	231.9	52.8	4.392					< 1e-07	< 1e-07	36.2	6.406
	241871_at	calcium/calmodulin-dependent protein kinase IV	CAMK4	chr5q21.3	3.18e-05	0.0015465	117.7	26.8	4.392					1.8e-06	6.25e-05	23.3	5.052	4.8e-06	0.0002897	19.3	6.098
	232027_at	Spectrin repeat containing, nuclear envelope 1	SYNE1	chr6q25	4.62e-05	0.0018829	118.2	27	4.378					0.0001443	0.0010901	52.2	2.264
	211178_s_at	proline-serine-threonine phosphatase interacting protein 1	PSTPIP1	chr15q24-q25.1	0.0001653	0.0040111	203.3	46.5	4.372					0.0003588	0.0021111	45.9	4.429
1	228040_at	hypothetical protein LOC728673 /// hypothetical protein LOC728903	LOC728673 /// LOC728903	chr9p11.2 /// chr9q12	0.0001182	0.0032548	1645.5	377	4.365	0.0006769	0.0152403	412.3	3.991	0.0007982	0.0038451	626.9	2.625	8.3e-05	0.0016097	248	6.635
	213386_at	MRNA full length insert cDNA clone EUROIMAGE 1585492	---	---	0.0003064	0.0058529	319.5	73.3	4.359
	209559_at	huntingtin interacting protein 1 related	HIP1R	chr12q24	8e-07	0.0002061	620.4	142.4	4.357									4.49e-05	0.0011001	188.9	3.284
	226913_s_at	SRY (sex determining region Y)-box 8	SOX8	chr16p13.3	2.33e-05	0.0013148	7172.6	1649.5	4.348	4.64e-05	0.0055545	740.5	9.686	4.7e-06	0.0001118	2135	3.36
	221830_at	RAP2A, member of RAS oncogene family	RAP2A	chr13q34	2.5e-06	0.0003814	1804	415.3	4.344
	230551_at	kinase suppressor of ras 2	KSR2	chr12q24.22-q24.23	0.0005307	0.008262	137.2	31.6	4.342					3.78e-05	0.0004309	32.9	4.17	0.0001216	0.0020598	20.9	6.565
	1563494_at	MRNA; cDNA DKFZp761J1224 (from clone DKFZp761J1224)	---	---	8.38e-05	0.0026608	101.1	23.3	4.339									0.0002411	0.0032084	22.9	4.415
	1554132_a_at	KIAA1128	KIAA1128	chr10q23.1	0.0001004	0.0029607	269.4	62.5	4.31					0.0002074	0.0014164	68.7	3.921	5.83e-05	0.0012864	42.2	6.384
	1568735_at	CDNA clone IMAGE:4795078	---	---	0.0002873	0.0056296	143.5	33.4	4.296					1e-07	1.24e-05	27.9	5.143	< 1e-07	< 1e-07	16.5	8.697
	228269_x_at	Kv channel interacting protein 3, calsenilin	KCNIP3	chr2q21.1	5.59e-05	0.0021083	425.3	99	4.296
	1553720_a_at	family with sequence similarity 123A	FAM123A	chr13q12.13	0.0009365	0.0117386	1223.6	285.7	4.283									4.07e-05	0.0010396	99.8	12.261
	1561463_at	---	---	---	0.0004915	0.0078918	109.9	25.7	4.276					6e-07	3.34e-05	20.1	5.468	3.3e-06	0.0002374	22.5	4.884
	206973_at	protein tyrosine phosphatase, receptor type, f polypeptide (PTPRF), interacting protein (liprin), alpha 2	PPFIA2	chr12q21.31	1.18e-05	0.0008901	267.7	62.6	4.276									0.0009426	0.007808	84.7	3.161
	201490_s_at	peptidylprolyl isomerase F (cyclophilin F)	PPIF	chr10q22-q23	0.0003708	0.0065791	1115.1	260.8	4.276
	235230_at	CDNA FLJ34317 fis, clone FEBRA2008475	---	---	0.0001629	0.0039758	104.9	24.6	4.264					< 1e-07	< 1e-07	17	6.171
	236734_at	SLIT and NTRK-like family, member 1	SLITRK1	chr13q31.1	0.0004831	0.0077896	157.4	37	4.254
	210414_at	fibronectin leucine rich transmembrane protein 1	FLRT1	chr11q12-q13	1.01e-05	0.0008076	361.7	85.3	4.24
	220522_at	crumbs homolog 1 (Drosophila)	CRB1	chr1q31-q32.1	0.0004537	0.0074852	426.6	100.7	4.236					0.0005962	0.0030854	99.9	4.27
	1553796_at	hypothetical locus FLJ30594	FLJ30594	chr2p25.2	0.0002132	0.0046723	176.2	41.6	4.236
	235228_at	coiled-coil domain containing 85A	CCDC85A	chr2p16.1	0.0001198	0.0032762	212.5	50.2	4.233									1e-07	3.07e-05	25	8.5
	226446_at	hairy and enhancer of split 6 (Drosophila)	HES6	chr2q37.3	0.0004795	0.0077522	2075.3	495.5	4.188	6e-07	0.0017246	245.6	8.45	1e-07	1.24e-05	373.9	5.55
	213411_at	MRNA; cDNA DKFZp434E0528 (from clone DKFZp434E0528)	---	---	4.54e-05	0.0018684	1363.9	326.4	4.179					3e-07	2.34e-05	221.5	6.158
	206137_at	regulating synaptic membrane exocytosis 2	RIMS2	chr8q22.3	3.58e-05	0.0016499	397.6	95.3	4.172					9.5e-06	0.0001721	117.3	3.39	0.0002597	0.0033482	105.6	3.765
	1556046_a_at	hypothetical protein LOC157627	LOC157627	chr8p23.1	2.3e-05	0.0013057	499.9	119.9	4.169					3e-06	8.5e-05	174.5	2.865	6.6e-06	0.0003453	126	3.967
	229414_at	phosphatidylinositol transfer protein, cytoplasmic 1	PITPNC1	chr17q24.2	0.0001152	0.0032115	1371.4	329.3	4.165									0.0006933	0.0063743	193	7.106
	239481_at	family with sequence similarity 133, member A	FAM133A	chrXq21.32	0.0001539	0.0038467	153.1	36.8	4.16
	227498_at	CDNA FLJ11723 fis, clone HEMBA1005314	---	---	1.43e-05	0.0009898	2985.8	720.1	4.146	4.4e-06	0.0026169	122.3	24.414	6.8e-06	0.0001395	184.5	16.183
	225163_at	FERM domain containing 4A	FRMD4A	chr10p13	0.0001717	0.0041109	784.7	189.3	4.145					7.81e-05	0.0007051	218.5	3.591
	215785_s_at	cytoplasmic FMR1 interacting protein 2	CYFIP2	chr5q33.3	0.0003025	0.0058104	2369.5	571.8	4.144					0.0002689	0.001704	616.2	3.845
	228919_at	---	---	---	0.0006031	0.0089348	572.9	138.4	4.139									< 1e-07	< 1e-07	59.5	9.629
	1558295_a_at	protein tyrosine phosphatase, receptor type, f polypeptide (PTPRF), interacting protein (liprin), alpha 2	PPFIA2	chr12q21.31	0.0003011	0.0057982	243.5	58.9	4.134
	228248_at	rapamycin-insensitive companion of mTOR	RICTOR	chr5p13.1	0.0007598	0.0103221	571.8	138.5	4.129
	223821_s_at	sushi domain containing 4	SUSD4	chr1q41	0.0008446	0.0110416	143.9	34.9	4.123					3.3e-06	8.97e-05	30.9	4.657
	231131_at	family with sequence similarity 133, member A	FAM133A	chrXq21.32	1.93e-05	0.0011803	70.5	17.2	4.099					0.0001088	0.0008895	19.5	3.615
	1561394_s_at	KIAA1755 protein	RP5-1054A22.3	chr20q11.23	8.7e-06	0.0007401	344.8	84.3	4.09									0.0003916	0.0043942	68	5.071
	225698_at	chromosome 5 open reading frame 26	C5orf26	chr5q21-q22	9.47e-05	0.0028717	2604.8	637.7	4.085					7.9e-06	0.0001532	500.7	5.202
	219301_s_at	contactin associated protein-like 2	CNTNAP2	chr7q35-q36	0.0003279	0.0061181	256.4	62.8	4.083					8.05e-05	0.0007206	61.6	4.162	4e-07	7.48e-05	41.6	6.163
	221824_s_at	membrane-associated ring finger (C3HC4) 8	MARCH8	chr10q11.21	1.6e-06	0.0003034	787.3	192.9	4.081					0.0005809	0.0030266	368.1	2.139
	229545_at	chromosome 20 open reading frame 42	C20orf42	chr20p12.3	6.16e-05	0.0022075	612.5	150.3	4.075					0.0004405	0.0024687	190.3	3.219	2.01e-05	0.0006685	84.9	7.214
	226550_at	Homo sapiens, Similar to LOC169932, clone IMAGE:4499203, mRNA	---	---	0.0005347	0.0082943	497	122.7	4.051					2.49e-05	0.0003252	101.1	4.916
	213676_at	chromosome 6 open reading frame 137	C6orf137	chr6p21.1	0.0007101	0.0099234	517.7	127.8	4.051					0.0001419	0.0010775	156.5	3.308	0.0004112	0.0045221	93.5	5.537
	230509_at	sorting nexin 22	SNX22	chr15q22.31	0.0001861	0.0043286	1061	262.1	4.048
	213439_x_at	RaP2 interacting protein 8	RPIP8	chr17q21.31	2.5e-06	0.0003814	841.7	209	4.027					1e-07	1.24e-05	287.1	2.932	0.0001941	0.0027866	236.3	3.562
	231223_at	CUB and Sushi multiple domains 1	CSMD1	chr8p23.2	2.65e-05	0.0014078	353.9	87.9	4.026					4e-07	2.68e-05	34.3	10.318
	242563_at	---	---	---	0.000251	0.0051884	167.7	41.8	4.012					0.0007021	0.0034944	48.6	3.451	3e-07	6.43e-05	14.9	11.255
	233950_at	Ca2+-dependent secretion activator	CADPS	chr3p14.2	0.0001231	0.0033309	306.5	76.5	4.007					4.7e-06	0.0001118	73.6	4.164
	1554530_at	V-set and transmembrane domain containing 2	VSTM2	chr7p11.2	1.73e-05	0.001118	149.4	37.3	4.005					0.0001237	0.0009753	44.2	3.38
1	241542_at	---	---	---	7.4e-06	0.0006815	111.7	27.9	4.004	0.0002238	0.0096033	24.9	4.486	0.0001121	0.0009085	32.6	3.426	9.5e-06	0.0004232	20.9	5.344
	244418_at	Transcribed locus	---	---	7e-07	0.000195	117.1	29.3	3.997					0.0001308	0.001017	32.1	3.648	2.5e-06	0.0002032	32.1	3.648
	241729_at	docking protein 6	DOK6	chr18q22.2	2.6e-06	0.000389	87.8	22.1	3.973					0.000201	0.0013865	26	3.377	0.0002628	0.0033802	26.3	3.338
1	213001_at	angiopoietin-like 2	ANGPTL2	chr9q34	7.54e-05	0.0025063	2903.6	733.1	3.961	2.9e-06	0.0026169	236.2	12.293	1e-06	4.4e-05	482.4	6.019	0.000537	0.0053831	723.8	4.012
	230288_at	Fibroblast growth factor 14	FGF14	chr13q34	0.0002753	0.0054712	820.8	207.6	3.954					2e-07	1.91e-05	122.1	6.722
	204633_s_at	ribosomal protein S6 kinase, 90kDa, polypeptide 5	RPS6KA5	chr14q31-q32.1	2.23e-05	0.001286	500.2	126.6	3.951									0.0006978	0.0063984	153.1	3.267
	206233_at	UDP-Gal:betaGlcNAc beta 1,4- galactosyltransferase, polypeptide 6	B4GALT6	chr18q11	0.0004595	0.0075541	117	29.7	3.939					5.4e-06	0.0001215	27.4	4.27
	213683_at	acyl-CoA synthetase long-chain family member 6	ACSL6	chr5q31	0.0006175	0.0090519	158	40.3	3.921					0.0002559	0.001642	51.7	3.056
	208017_s_at	MCF.2 cell line derived transforming sequence	MCF2	chrXq27	0.0005281	0.008245	72.5	18.6	3.898									0.0004007	0.004456	15.9	4.56
	205152_at	solute carrier family 6 (neurotransmitter transporter, GABA), member 1	SLC6A1	chr3p25-p24	0.0006962	0.0097943	2166.7	557	3.89					1.1e-06	4.66e-05	1010.8	2.144
	205165_at	cadherin, EGF LAG seven-pass G-type receptor 3 (flamingo homolog, Drosophila)	CELSR3	chr3p24.1-p21.2	7e-07	0.000195	488.6	126.3	3.869					1e-07	1.24e-05	93.3	5.237
	40020_at	cadherin, EGF LAG seven-pass G-type receptor 3 (flamingo homolog, Drosophila)	CELSR3	chr3p24.1-p21.2	1.6e-06	0.0003034	883	228.3	3.868	0.0005163	0.0136916	426.8	2.069	1.3e-06	5.17e-05	213.9	4.128
	1558045_a_at	hypothetical protein LOC441528	LOC441528	chrXp22.33	2.36e-05	0.0013219	96.5	25	3.86					3.45e-05	0.0004056	20.1	4.801
	230112_at	membrane-associated ring finger (C3HC4) 4	MARCH4	chr2q35	8.3e-06	0.0007264	282.1	73.2	3.854					4.01e-05	0.0004468	84.9	3.323
	212057_at	KIAA0182	KIAA0182	chr16q24.1	0.0004075	0.0069962	517.6	134.4	3.851					7.49e-05	0.0006837	101.3	5.11
	1556619_at	CDNA: FLJ22478 fis, clone HRC10816	---	---	0.0005281	0.008245	274.1	71.2	3.85					2e-07	1.91e-05	81.6	3.359
	208205_at	protocadherin alpha 9	PCDHA9	chr5q31	3.69e-05	0.00167	257.2	66.9	3.845					0.000384	0.0022232	98.6	2.609	6.5e-06	0.0003433	49.3	5.217
1	219514_at	angiopoietin-like 2	ANGPTL2	chr9q34	0.0001422	0.0036529	338.1	88	3.842	2.87e-05	0.0045965	45.8	7.382	3.7e-06	9.68e-05	71.3	4.742	0.000936	0.0077746	133	2.542
1	229590_at	Ribosomal protein L13	RPL13	chr16q24.3|17p11.2	2.59e-05	0.0013949	405.3	105.7	3.834	0.0003765	0.0119615	108.3	3.742	5.7e-05	0.0005667	104.6	3.875	0.0009063	0.0075972	142.1	2.852
	203408_s_at	SATB homeobox 1	SATB1	chr3p23	6.15e-05	0.0022068	1587.7	414.1	3.834
	206849_at	gamma-aminobutyric acid (GABA) A receptor, gamma 2	GABRG2	chr5q31.1-q33.1	5.67e-05	0.0021166	203.5	53.2	3.825					7.09e-05	0.0006573	53.7	3.79	2e-07	5.15e-05	27.1	7.509
	201951_at	activated leukocyte cell adhesion molecule	ALCAM	chr3q13.1	0.000432	0.0072499	1115.7	292.1	3.82
	233241_at	chromosome 20 open reading frame 19	C20orf19	chr20pter-q11.23	2.4e-06	0.0003745	145.9	38.2	3.819									2.1e-06	0.0001832	20	7.295
	222918_at	RAB9B, member RAS oncogene family	RAB9B	chrXq22.1-q22.3	0.0004546	0.0074961	549.2	143.9	3.817					2.1e-06	6.87e-05	121.2	4.531
	203895_at	phospholipase C, beta 4	PLCB4	chr20p12	0.0001209	0.0032931	163.3	42.8	3.815					2.41e-05	0.000318	37	4.414
	239221_at	G protein-coupled receptor 123	GPR123	chr10q26	1.81e-05	0.0011362	358.6	94.3	3.803					3.7e-06	9.68e-05	76.1	4.712
	206356_s_at	guanine nucleotide binding protein (G protein), alpha activating activity polypeptide, olfactory type	GNAL	chr18p11.22-p11.21	4.36e-05	0.0018316	122.8	32.4	3.79					0.000237	0.0015559	38.2	3.215
	236771_at	chromosome 6 open reading frame 159	C6orf159	chr6q14.2	7e-06	0.0006591	230	60.7	3.789					0.0001754	0.0012546	86.4	2.662
	232547_at	SNAP25-interacting protein	SNIP	chr17q12	0.0004158	0.00707	482.2	127.4	3.785									3.68e-05	0.0009747	100.8	4.784
1	238833_at	hypothetical protein LOC729088	LOC729088	chr6q27	2e-07	9.67e-05	136.6	36.1	3.784	9.1e-06	0.0030489	27.7	4.931	3.6e-06	9.5e-05	32.3	4.229	9.4e-06	0.0004201	39.5	3.458
	223567_at	sema domain, transmembrane domain (TM), and cytoplasmic domain, (semaphorin) 6B	SEMA6B	chr19p13.3	1.62e-05	0.0010698	158.1	41.8	3.782					5.7e-06	0.0001251	39.2	4.033	0.0006769	0.0062774	41.7	3.791
	220443_s_at	ventral anterior homeobox 2	VAX2	chr2p13	0.0009603	0.0119422	271.6	72.1	3.767					5.65e-05	0.0005627	48.5	5.6
	219152_at	podocalyxin-like 2	PODXL2	chr3q21.3	3.54e-05	0.0016384	487	129.5	3.761					3.7e-06	9.68e-05	94.9	5.132
	1569178_at	Glutamate receptor, ionotrophic, AMPA 4	GRIA4	chr11q22	0.0003668	0.0065375	44.2	11.8	3.746					8.27e-05	0.0007353	9.5	4.653
1	216766_at	CDNA: FLJ21499 fis, clone COL05634	---	---	7.1e-06	0.0006651	247.3	66.1	3.741	0.0008183	0.0163201	36.9	6.702	1.3e-06	5.17e-05	45.8	5.4	< 1e-07	< 1e-07	19.9	12.427
	230003_at	Transcribed locus	---	---	0.00018	0.0042317	57.9	15.5	3.735					6e-07	3.34e-05	18.3	3.164
1	230826_at	monocyte to macrophage differentiation-associated 2	MMD2	chr7p22.1	7.49e-05	0.0024988	454.2	121.9	3.726	0.0002839	0.010537	194.9	2.33	5.89e-05	0.0005797	159.8	2.842	7e-07	9.96e-05	111.2	4.085
	237839_at	Transcribed locus	---	---	0.000212	0.0046573	96.4	25.9	3.722
	244071_at	similar to fibrillarin	LOC345630	chr5q35.1	0.0001108	0.0031549	761.4	204.7	3.72					< 1e-07	< 1e-07	100.9	7.546	0.0001014	0.0018319	138.3	5.505
	1560018_at	cyclic AMP-regulated phosphoprotein, 21 kD	ARPP-21	chr3p22.3	2.28e-05	0.0012998	48.3	13	3.715					0.000348	0.0020638	14.9	3.242	5.05e-05	0.0011816	11.4	4.237
	244099_at	CDNA FLJ41437 fis, clone BRHIP2007928	---	---	9e-07	0.0002175	178.5	48.3	3.696					1.5e-06	5.63e-05	50.6	3.528	4.1e-06	0.0002634	51	3.5
	1554161_at	solute carrier family 25, member 27	SLC25A27	chr6p11.2-q12	4.68e-05	0.0018933	102.6	27.8	3.691					3.5e-06	9.33e-05	37.7	2.721	9.59e-05	0.0017658	19.2	5.344
	209379_s_at	KIAA1128	KIAA1128	chr10q23.1	6e-07	0.0001862	1553.6	422	3.682					9.75e-05	0.0008249	535.3	2.902	7.14e-05	0.0014643	443	3.507
	227522_at	carboxymethylenebutenolidase homolog (Pseudomonas)	CMBL	chr5p15.2	0.0002123	0.0046601	1249.6	340.1	3.674	0.0003348	0.0113777	162.2	7.704	2.15e-05	0.0002942	139.7	8.945
	216594_x_at	aldo-keto reductase family 1, member C1 (dihydrodiol dehydrogenase 1; 20-alpha (3-alpha)-hydroxysteroid dehydrogenase)	AKR1C1	chr10p15-p14	8.2e-06	0.0007211	345.4	94.7	3.647									0.000218	0.0030042	84.9	4.068
	239653_at	Transcribed locus	---	---	0.0008933	0.0114252	360.8	99.1	3.641
	222298_at	CDNA FLJ41644 fis, clone FEBRA2009362	---	---	2.2e-06	0.0003608	109.8	30.3	3.624					0.0001278	0.0009989	40.6	2.704	3e-07	6.43e-05	22.6	4.858
	210425_x_at	golgi autoantigen, golgin subfamily a, 8B	GOLGA8B	chr15q14	7.01e-05	0.0024048	1560	430.7	3.622					4e-07	2.68e-05	256.4	6.084	8.34e-05	0.001614	375	4.16
1	206117_at	tropomyosin 1 (alpha)	TPM1	chr15q22.1	2e-06	0.0003446	290.6	80.3	3.619	2.01e-05	0.0041964	70.5	4.122	7e-07	3.63e-05	68.3	4.255	0.0008333	0.0071849	87.2	3.333
	214597_at	somatostatin receptor 2	SSTR2	chr17q24	0.0001257	0.00338	146.9	40.6	3.618					0.0005565	0.0029299	44	3.339	0.0002385	0.003187	40.9	3.592
1	1569041_at	CDNA clone IMAGE:5262215	---	---	2.74e-05	0.0014402	266.1	73.6	3.615	0.00079	0.0161006	96.6	2.755	7.6e-06	0.0001492	91.9	2.896	9e-07	0.0001165	25.2	10.56
	229869_at	Transcribed locus	---	---	3e-07	0.0001232	514.7	142.6	3.609					6.84e-05	0.0006414	259.2	1.986	0.0002175	0.0030011	198.4	2.594
	223543_at	PDZ domain containing 4	PDZD4	chrXq28	5.6e-06	0.0005814	1541.8	428.3	3.6					1.93e-05	0.0002744	358.1	4.306	3.5e-06	0.0002441	396.6	3.888
	1555867_at	hypothetical protein LOC200169	LOC200169	chr1q42.3	0.0007633	0.0103542	1209.6	338.1	3.578	0.0006236	0.014749	170.7	7.086	1.2e-06	4.94e-05	89.4	13.53
	232384_s_at	Clone IMAGE:111705 mRNA sequence	---	---	4.4e-05	0.0018385	126.6	35.4	3.576					0.0008203	0.0039205	40.9	3.095	1.34e-05	0.0005209	23.3	5.433
	225603_s_at	PRO0845	DKFZP779L1068	chr8q22.1	0.0003351	0.0062163	345.3	96.7	3.571
	235278_at	chromosome 20 open reading frame 133	C20orf133	chr20p12.1	0.0009491	0.0118503	208.8	58.7	3.557					0.0005176	0.002776	80.4	2.597
	211386_at	hypothetical protein MGC12488	MGC12488	---	0.0004183	0.0070924	487.4	138	3.532									< 1e-07	< 1e-07	38.1	12.793
	242098_at	hypothetical protein LOC202451	LOC202451	chr6q23.3	1.89e-05	0.0011637	45.5	13	3.5
	236290_at	docking protein 6	DOK6	chr18q22.2	9.04e-05	0.0027956	211.7	60.6	3.493					6.86e-05	0.0006424	63.4	3.339	1.96e-05	0.0006571	38.5	5.499
	203002_at	angiomotin like 2	AMOTL2	chr3q21-q22	0.0006182	0.0090519	1063.9	304.7	3.492									0.0009986	0.0080999	239.4	4.444
	233310_at	CDNA FLJ34007 fis, clone FCBBF1000349	---	---	0.000154	0.0038474	121.7	35.1	3.467
	231986_at	regulating synaptic membrane exocytosis 1	RIMS1	chr6q12-q13	0.00051	0.0080685	333.5	96.2	3.467									4.08e-05	0.0010407	80.9	4.122
	226602_s_at	breakpoint cluster region /// FLJ42953 protein /// similar to Breakpoint cluster region protein (NY-REN-26 antigen) /// similar to active BCR-related isoform 1	BCR /// FLJ42953 /// LOC644165 /// LOC728468	chr22q11.21 /// chr22q11.23 /// chr22q11|22q11.23	0.0002488	0.0051664	1537.6	443.6	3.466					5.35e-05	0.0005419	312	4.928	5.6e-06	0.0003156	288.6	5.328
	1560031_at	FERM domain containing 4A	FRMD4A	chr10p13	0.0001064	0.0030774	255.5	73.8	3.462									4.5e-06	0.0002793	54.3	4.705
	204072_s_at	furry homolog (Drosophila)	FRY	chr13q13.1	0.0001856	0.0043206	1253.2	362.7	3.455					2e-07	1.91e-05	157.1	7.977
	233688_at	Kv channel interacting protein 3, calsenilin	KCNIP3	chr2q21.1	0.0001136	0.0031947	102.8	29.8	3.45
	203930_s_at	microtubule-associated protein tau	MAPT	chr17q21.1	3.85e-05	0.0017011	755	218.9	3.449					6.6e-06	0.0001371	341.3	2.212	0.0004514	0.0048196	137.2	5.503
	201952_at	activated leukocyte cell adhesion molecule	ALCAM	chr3q13.1	0.0003487	0.0063563	3983.8	1155.6	3.447
	205839_s_at	benzodiazapine receptor (peripheral) associated protein 1	BZRAP1	chr17q22-q23	7.45e-05	0.0024915	398	116.1	3.428					0.0002572	0.0016485	199.2	1.998
	238853_at	RAB3A interacting protein (rabin3)	RAB3IP	chr12q14.3	0.0006827	0.0096566	1357.8	396.5	3.424					8.9e-06	0.0001646	314.4	4.319
	219451_at	methionine sulfoxide reductase B2	MSRB2	chr10p12	1.2e-05	0.0009027	499.8	146.1	3.421					0.0007062	0.00351	208.5	2.397
	226627_at	septin 8	SEPT8	chr5q31	4.57e-05	0.0018766	1916.2	560.4	3.419					3e-07	2.34e-05	749.3	2.557
	233271_at	CDNA FLJ11709 fis, clone HEMBA1005133	---	---	0.0003305	0.0061624	346	101.5	3.409									7e-07	9.96e-05	64.5	5.364
	212056_at	KIAA0182	KIAA0182	chr16q24.1	0.0003593	0.0064598	860.8	253.4	3.397					1.49e-05	0.0002318	138	6.238
	225585_at	RAP2A, member of RAS oncogene family	RAP2A	chr13q34	1.3e-05	0.0009379	3747.2	1103.1	3.397					6e-07	3.34e-05	931.5	4.023	0.000785	0.0069292	803.3	4.665
	231202_at	aldehyde dehydrogenase 1 family, member L2	ALDH1L2	chr12q23.3	3.91e-05	0.0017221	174	51.3	3.392	4.5e-06	0.0026169	22.8	7.632	1e-07	1.24e-05	24.6	7.073
	223523_at	transmembrane protein 108	TMEM108	chr3q21	0.0004618	0.0075685	683.5	201.6	3.39	0.000131	0.0078939	113.8	6.006	6.7e-06	0.0001382	70.8	9.654
1	202315_s_at	breakpoint cluster region	BCR	chr22q11|22q11.23	4.66e-05	0.0018922	1137.8	335.9	3.387	0.0005385	0.0139314	253.3	4.492	2.9e-06	8.31e-05	148.3	7.672	5.01e-05	0.0011773	247.6	4.595
	236714_at	Transcribed locus	---	---	0.0008506	0.0110868	51.8	15.3	3.386					5.97e-05	0.0005848	14.7	3.524	1.75e-05	0.0006084	12.4	4.177
	227863_at	cathepsin D	CTSD	chr11p15.5	0.0001067	0.0030815	425.6	126.3	3.37					5.6e-06	0.0001239	90	4.729
	223603_at	zinc finger protein 179	ZNF179	chr17p11.2	0.0003316	0.0061721	970.4	288.1	3.368					1e-07	1.24e-05	201.6	4.813
	243666_at	Transcribed locus, strongly similar to XP_001140753.1 hypothetical protein [Pan troglodytes]	---	---	1.7e-06	0.0003147	43.4	12.9	3.364					2.1e-06	6.87e-05	15.9	2.73	1.3e-06	0.00014	13	3.338
1	230445_at	galectin-3-binding protein-like	LOC388419	chr17q25.1	9e-07	0.0002175	295.9	88	3.362	0.0005225	0.0137691	74.1	3.993	1.76e-05	0.0002585	76.8	3.853	0.0002664	0.0034093	101.2	2.924
	204945_at	protein tyrosine phosphatase, receptor type, N	PTPRN	chr2q35-q36.1	0.0009986	0.0122389	276.7	82.5	3.354					2e-06	6.65e-05	66.7	4.148
	208664_s_at	tetratricopeptide repeat domain 3	TTC3	chr21q22.2	0.0001829	0.0042747	400.4	119.8	3.342					3.6e-06	9.5e-05	113.1	3.54
	1565620_at	Centaurin, gamma-like family, member 1	CTGLF1	chr10q11.21	5e-06	0.000545	216.4	64.8	3.34									2.1e-06	0.0001832	44.1	4.907
	1552689_at	CASK interacting protein 1	CASKIN1	chr16p13.3	0.0002057	0.0045741	649.5	194.7	3.336					4.73e-05	0.0004978	196.7	3.302	0.0001837	0.0026803	166.8	3.894
	241834_at	Full-length cDNA clone CS0DC013YI04 of Neuroblastoma Cot 25-normalized of Homo sapiens (human)	---	---	8.96e-05	0.0027803	237.7	71.3	3.334					7e-07	3.63e-05	52.6	4.519	3.57e-05	0.0009543	45	5.282
	236728_at	leucyl/cystinyl aminopeptidase	LNPEP	chr5q15	0.0002479	0.0051575	78.1	23.5	3.323
	213224_s_at	hypothetical protein LOC92482	LOC92482	chr10q25.2	4e-07	0.0001476	598.9	180.3	3.322	0.0009602	0.017603	121.8	4.917	1.13e-05	0.0001927	234.5	2.554
	227657_at	ring finger protein 150	RNF150	chr4q31.21	3.16e-05	0.0015436	321.4	96.8	3.32					5.8e-05	0.0005735	75.8	4.24
	243242_at	Transcribed locus	---	---	3e-07	0.0001232	91.8	27.8	3.302					2.64e-05	0.0003383	33.4	2.749	2.62e-05	0.0007832	27.2	3.375
	1562684_at	MRNA; cDNA DKFZp586H0718 (from clone DKFZp586H0718)	---	---	0.0002244	0.0048439	184.7	56	3.298									0.0006648	0.0062042	54.1	3.414
	219714_s_at	calcium channel, voltage-dependent, alpha 2/delta 3 subunit	CACNA2D3	chr3p21.1	0.0002335	0.0049619	109	33.2	3.283					1.87e-05	0.0002688	30.8	3.539	1.07e-05	0.0004562	21.8	5
	218599_at	REC8 homolog (yeast)	REC8	chr14q11.2-q12	0.0001685	0.004061	874.4	266.5	3.281
	224550_s_at	murine retrovirus integration site 1 homolog	MRVI1	chr11p15	0.0001098	0.0031346	150.4	45.9	3.277									0.0009299	0.0077341	49.6	3.032
	220777_at	kinesin family member 13A	KIF13A	chr6p23	4.2e-06	0.0004954	133.6	40.8	3.275
	233064_at	hypothetical gene supported by AL365406; BC034005	LOC388494	chr19p13.3	0.0008105	0.0107606	134.5	41.1	3.273
	1558385_at	---	---	---	0.0001785	0.004211	169	51.7	3.269									2.6e-06	0.0002064	21.4	7.897
	205056_s_at	G protein-coupled receptor 162	GPR162	chr12p13	3.04e-05	0.0015162	508.7	155.6	3.269					0.0001646	0.0011986	186	2.735
	1556294_at	MRNA; cDNA DKFZp547P0115 (from clone DKFZp547P0115)	---	---	0.0001622	0.003967	58.5	17.9	3.268
	231998_at	Hypothetical protein DKFZp761N09121	DKFZP761N09121	---	0.0003087	0.0058763	452.9	139	3.258									6.3e-06	0.0003363	71.1	6.37
	1558705_at	Atonal homolog 8 (Drosophila)	ATOH8	chr2p11.2	1.4e-06	0.000278	334	102.7	3.252									8.1e-06	0.0003901	89.2	3.744
	213269_at	zinc finger protein 248	ZNF248	---	7e-07	0.000195	301.7	93	3.244					0.0003906	0.0022528	176.3	1.711
	1561242_at	CDNA clone IMAGE:5275263	---	---	0.0005197	0.0081605	45.4	14	3.243									0.0002004	0.0028457	13.8	3.29
	1558945_s_at	Calcium channel, voltage-dependent, P/Q type, alpha 1A subunit	CACNA1A	chr19p13.2-p13.1	9.3e-06	0.0007649	42.8	13.2	3.242	0.0005172	0.0136916	15.7	2.726	5.34e-05	0.0005413	15.3	2.797
	222020_s_at	neurotrimin	HNT	chr11q25	0.0001721	0.0041169	393.2	121.4	3.239									0.0007385	0.0066642	102.3	3.844
	233622_x_at	MRNA; cDNA DKFZp761A219 (from clone DKFZp761A219)	---	---	4.97e-05	0.0019598	43.7	13.5	3.237					9e-07	4.16e-05	12.2	3.582	7e-07	9.96e-05	10.3	4.243
	241391_at	Transcribed locus	---	---	0.0001159	0.0032228	228.1	70.5	3.235					0.0006885	0.0034458	105.2	2.168	2.9e-06	0.00022	30.6	7.454
	226312_at	rapamycin-insensitive companion of mTOR	RICTOR	chr5p13.1	4e-07	0.0001476	1266.1	391.9	3.231									5e-07	8.51e-05	451.3	2.805
	238681_at	glycerophosphodiester phosphodiesterase domain containing 1	GDPD1	chr17q22	0.000371	0.0065805	698.6	216.4	3.228					7e-07	3.63e-05	144.5	4.835
	1555602_a_at	ELAV (embryonic lethal, abnormal vision, Drosophila)-like 3 (Hu antigen C)	ELAVL3	chr19p13.2	0.0005701	0.0086294	357.4	110.8	3.226
	232417_x_at	zinc finger, DHHC-type containing 11	ZDHHC11	chr5p15.33	5.94e-05	0.0021656	468.4	145.5	3.219
	1564426_x_at	hypothetical LOC389634	LOC389634	chr12p13.31	0.0003973	0.0068816	199.3	62.1	3.209					0.0001707	0.0012317	47.6	4.187	0.0002438	0.0032286	50.3	3.962
	226587_at	CDNA FLJ33569 fis, clone BRAMY2010317	---	---	0.0008496	0.011079	784.2	245.1	3.2
	201927_s_at	plakophilin 4	PKP4	chr2q23-q31	0.0007383	0.0101654	244.7	76.6	3.195
	236420_s_at	transmembrane protein 16D	TMEM16D	chr12q23.1-q23.2	0.0005889	0.0088066	156.2	48.9	3.194
1	240499_at	Transcribed locus	---	---	0.0006535	0.0093747	189.4	59.4	3.189	0.0008411	0.0165532	39.8	4.759	4.94e-05	0.0005127	33.5	5.654	4.7e-06	0.0002868	19.5	9.713
1	238924_at	hypothetical protein LOC399761 /// hypothetical protein LOC643564	LOC399761 /// LOC643564	chr10q11.22	7e-07	0.000195	73.9	23.2	3.185	0.0002584	0.0102039	25.5	2.898	3.92e-05	0.0004413	25.9	2.853	3.2e-06	0.0002343	19.5	3.79
	209983_s_at	neurexin 2	NRXN2	chr11q13	0.0003556	0.0064452	573.6	180.1	3.185					3e-07	2.34e-05	200.2	2.865
	213601_at	slit homolog 1 (Drosophila)	SLIT1	chr10q23.3-q24	0.0008128	0.010782	2746.1	862.1	3.185					< 1e-07	< 1e-07	156.1	17.592
1	234268_at	solute carrier family 2 (facilitated glucose transporter), member 13	SLC2A13	chr12q12	0.0001959	0.0044467	78.1	24.6	3.175	0.0007553	0.0158091	22.6	3.456	3.18e-05	0.0003837	19	4.111	0.0002338	0.0031457	24.2	3.227
	228044_at	chromosome 13 open reading frame 21	C13orf21	chr13q14.11	7.09e-05	0.0024216	747.2	235.4	3.174					1e-07	1.24e-05	225.8	3.309
	228259_s_at	Erythrocyte membrane protein band 4.1 like 4A	EPB41L4A	chr5q22.2	0.0001095	0.0031293	359.9	113.6	3.168	0.0006157	0.0146899	157.4	2.287					4.9e-06	0.0002918	147	2.448
1	217223_s_at	breakpoint cluster region	BCR	chr22q11|22q11.23	3.48e-05	0.0016202	564.4	178.4	3.164	0.0009156	0.0172423	152.7	3.696	7e-07	3.63e-05	108.3	5.211	8.9e-06	0.0004081	154.4	3.655
1	228813_at	histone deacetylase 4	HDAC4	chr2q37.2	7.4e-06	0.0006815	677.1	214.2	3.161	4.7e-05	0.0055545	253.5	2.671	2.2e-06	7.01e-05	169.7	3.99	5e-07	8.51e-05	152.1	4.452
	225619_at	SLAIN motif family, member 1	SLAIN1	chr13q22.3	0.0001363	0.0035616	2336.9	739.8	3.159									0.0004459	0.0047843	572.4	4.083
1	221944_at	Hypothetical protein LOC645644	FLJ42627	chr16p13.3	1.3e-06	0.000272	337.2	106.9	3.154	9.13e-05	0.0069597	124.9	2.7	1.55e-05	0.000238	115.9	2.909	5.72e-05	0.001273	136.4	2.472
	1557720_s_at	myosin XVI	MYO16	chr13q33.3	0.0009262	0.0116577	170.5	54.1	3.152					6.67e-05	0.0006308	44.5	3.831
	204493_at	BH3 interacting domain death agonist	BID	chr22q11.1	3.69e-05	0.00167	597.6	189.7	3.15	1.53e-05	0.0038506	80.8	7.396	< 1e-07	< 1e-07	59.5	10.044
	232203_at	CDNA FLJ13722 fis, clone PLACE2000455	---	---	0.0001267	0.0033902	363.6	115.5	3.148									0.0003954	0.0044214	114.5	3.176
	1568617_a_at	KIAA1543	KIAA1543	chr19p13.3-p13.2	6.4e-06	0.0006286	99.4	31.6	3.146					6.7e-06	0.0001382	35.9	2.769	2.55e-05	0.0007715	30.9	3.217
	232643_at	Polymerase (RNA) II (DNA directed) polypeptide F	POLR2F	chr22q13.1	6e-07	0.0001862	212.3	67.6	3.141									1.8e-06	0.0001661	77.4	2.743
	224368_s_at	NDRG family member 3	NDRG3	chr20q11.21-q11.23	0.0004515	0.0074669	805	256.7	3.136					2.9e-06	8.31e-05	218.6	3.683	0.0002071	0.0029083	282.4	2.851
	238734_at	CDNA FLJ30885 fis, clone FEBRA2004987	---	---	3.95e-05	0.0017341	57.3	18.3	3.131					5.85e-05	0.0005767	15.1	3.795
	239151_at	hypothetical protein LOC399761 /// hypothetical protein LOC643564	LOC399761 /// LOC643564	chr10q11.22	7.23e-05	0.0024479	987.9	316.3	3.123									1e-07	3.07e-05	115	8.59
	205882_x_at	adducin 3 (gamma)	ADD3	chr10q24.2-q24.3	7.69e-05	0.002533	1479.9	474.9	3.116									2.4e-06	0.0001983	402.2	3.68
	238794_at	chromosome 10 open reading frame 78	C10orf78	chr10q25.1	6.9e-06	0.0006531	86.9	27.9	3.115	0.0007605	0.0158463	24.9	3.49
	206381_at	sodium channel, voltage-gated, type II, alpha subunit	SCN2A	chr2q23-q24	0.0004967	0.0079409	223.6	71.9	3.11					5.78e-05	0.000572	73.6	3.038	0.000105	0.0018752	58.1	3.849
	227719_at	Transcribed locus	---	---	0.0009418	0.0117942	1672	538.9	3.103					6e-07	3.34e-05	493.6	3.387	0.0007039	0.0064392	161.4	10.359
	208065_at	ST8 alpha-N-acetyl-neuraminide alpha-2,8-sialyltransferase 3	ST8SIA3	chr18q21.31	6.1e-05	0.002196	36	11.6	3.103					0.0006005	0.0031012	12.5	2.88
	212715_s_at	microtubule associated monoxygenase, calponin and LIM domain containing 3 /// similar to Protein MICAL-3	LOC731210 /// MICAL3	chr22q11.21	6.62e-05	0.0023101	429.1	138.4	3.1
	205184_at	guanine nucleotide binding protein (G protein), gamma 4	GNG4	chr1q42.3	0.0003113	0.005899	667.1	215.3	3.098					2.74e-05	0.0003474	218.1	3.059
	1563658_a_at	synaptotagmin IX	SYT9	chr11p15.4	8e-07	0.0002061	128.2	41.4	3.097
	1559954_s_at	DEAD (Asp-Glu-Ala-Asp) box polypeptide 42	DDX42	chr17q23.3	3.06e-05	0.0015206	207.1	66.9	3.096					0.0006618	0.0033419	98.3	2.107
	212906_at	GRAM domain containing 1B	GRAMD1B	chr11q24.1	1.25e-05	0.0009275	892.8	288.9	3.09					7.44e-05	0.0006813	346.9	2.574
	206489_s_at	discs, large (Drosophila) homolog-associated protein 1	DLGAP1	chr18p11.3	0.0002876	0.0056296	90.1	29.2	3.086					3.24e-05	0.0003887	25.2	3.575
1	209511_at	polymerase (RNA) II (DNA directed) polypeptide F	POLR2F	chr22q13.1	3.5e-05	0.0016254	2825.1	917.3	3.08	2.04e-05	0.0041964	405.7	6.964	1e-07	1.24e-05	598.5	4.72	1.4e-05	0.0005358	928.6	3.042
	213549_at	Transcribed locus	---	---	2.2e-06	0.0003608	770.5	250.6	3.075					9e-07	4.16e-05	231.3	3.331	7.25e-05	0.0014778	300.7	2.562
	230730_at	sarcoglycan, delta (35kDa dystrophin-associated glycoprotein)	SGCD	chr5q33-q34	0.0001069	0.0030857	81.5	26.5	3.075
	244726_at	Transcribed locus	---	---	0.000637	0.0092302	365.5	119	3.071					4.83e-05	0.0005053	132.2	2.765	5e-07	8.51e-05	82.8	4.414
	212308_at	cytoplasmic linker associated protein 2	CLASP2	chr3p22.3	7.14e-05	0.002431	952.2	310.2	3.07					4.46e-05	0.0004799	363.9	2.617	9.61e-05	0.0017683	156.3	6.092
	205852_at	cyclin-dependent kinase 5, regulatory subunit 2 (p39)	CDK5R2	chr2q35	8.04e-05	0.0026028	228.4	74.8	3.053					8e-07	3.94e-05	57.2	3.993
	239491_at	LAG1 homolog, ceramide synthase 5 (S. cerevisiae)	LASS5	chr12q13.13	5e-06	0.000545	71	23.3	3.047									4.17e-05	0.0010509	23	3.087
	1561155_at	Full length insert cDNA clone ZD60E09	---	---	0.0009622	0.0119537	237	77.9	3.042									6e-07	9.2e-05	46.8	5.064
	1554633_a_at	myelin transcription factor 1-like	MYT1L	chr2p25.3	2e-07	9.67e-05	49.2	16.2	3.037					8e-07	3.94e-05	14.8	3.324	1.6e-06	0.0001552	16.3	3.018
	221606_s_at	nucleosomal binding protein 1	NSBP1	chrXq13.3	0.0002739	0.0054653	369.2	122	3.026	0.0001568	0.0084869	53.5	6.901	0.0002913	0.0018123	94.2	3.919
	225167_at	FERM domain containing 4A	FRMD4A	chr10p13	9.55e-05	0.0028877	332.8	110	3.025									0.0006118	0.0058742	181.9	1.83
	1564317_at	MRNA; cDNA DKFZp686P0879 (from clone DKFZp686P0879)	---	---	3.64e-05	0.00167	126.4	41.8	3.024									8.25e-05	0.0016028	36.7	3.444
	226271_at	ganglioside-induced differentiation-associated protein 1	GDAP1	chr8q21.11	0.0008748	0.0112705	732.8	242.3	3.024					1e-07	1.24e-05	211.5	3.465	3.41e-05	0.0009302	233	3.145
	226398_s_at	chromosome 10 open reading frame 4	C10orf4	chr10q23.33	9.11e-05	0.0028123	767.6	254.2	3.02
	219961_s_at	chromosome 20 open reading frame 19	C20orf19	chr20pter-q11.23	0.0002782	0.0055088	1248.1	413.7	3.017	0.0005893	0.0145029	248.8	5.016	3.69e-05	0.0004237	342.9	3.64
	224755_at	Transcribed locus	---	---	4.7e-06	0.0005249	1975.6	656.7	3.008					1.02e-05	0.0001802	941.1	2.099
	235405_at	glutathione S-transferase A4	GSTA4	chr6p12.1	2.87e-05	0.0014745	626.3	208.2	3.008					3e-07	2.34e-05	204.3	3.066
	213894_at	thrombospondin, type I, domain containing 7A	THSD7A	chr7p21.3	0.0007543	0.0102846	1043.5	346.9	3.008	5.84e-05	0.0058829	171	6.102	< 1e-07	< 1e-07	92.3	11.306
	238311_at	Transcribed locus	---	---	2.3e-06	0.0003694	63.1	21	3.005	0.0004498	0.0129295	19.7	3.203	2.1e-06	6.87e-05	21.2	2.976
	239407_at	CDNA clone IMAGE:4837199	---	---	4e-07	0.0001476	165.6	55.1	3.005									5.25e-05	0.0012083	59.9	2.765
1	213033_s_at	nuclear factor I/B	NFIB	chr9p24.1	0.0003429	0.0062966	1300	433.1	3.002	3.65e-05	0.0051882	120.6	10.779	2e-07	1.91e-05	93.6	13.889	1.8e-06	0.0001661	157.3	8.264
	204428_s_at	lecithin-cholesterol acyltransferase	LCAT	chr16q22.1	0.0007105	0.0099239	735.9	245.3	3	7.95e-05	0.0065388	76	9.683	2.04e-05	0.0002838	152.8	4.816
	208666_s_at	suppression of tumorigenicity 13 (colon carcinoma) (Hsp70 interacting protein)	ST13	chr22q13.2	8.9e-05	0.0027711	1910.5	636.8	3					1.3e-06	5.17e-05	619.4	3.084	2.82e-05	0.0008227	634.3	3.012
	226310_at	rapamycin-insensitive companion of mTOR	RICTOR	chr5p13.1	< 1e-07	< 1e-07	328.3	109.6	2.995									6e-07	9.2e-05	117.1	2.804
1	232390_at	MRNA; cDNA DKFZp761I1311 (from clone DKFZp761I1311)	---	---	2.28e-05	0.0012998	35.9	12	2.992	0.0001561	0.0084767	11.6	3.095	4.1e-06	0.0001031	10.6	3.387	0.0001435	0.0022891	11.9	3.017
	228906_at	CXXC finger 6	CXXC6	chr10q21	2.8e-06	0.0004045	92.7	31	2.99	0.0004403	0.0128041	31	2.99	0.0001807	0.0012825	45.2	2.051
	232081_at	EST from clone 208499, full insert	---	---	0.0001575	0.0038939	164.1	55	2.984									0.0008192	0.0071138	26.9	6.1
	201752_s_at	adducin 3 (gamma)	ADD3	chr10q24.2-q24.3	0.0001141	0.0032005	1973.6	662.9	2.977									8.5e-06	0.0004016	562	3.512
	213650_at	golgi autoantigen, golgin subfamily a, 8A /// golgi autoantigen, golgin subfamily a, 8B	GOLGA8A /// GOLGA8B	chr15q11.2 /// chr15q14	0.0007294	0.0100924	588.1	197.6	2.976									8.4e-06	0.0003989	116.3	5.057
	236156_at	lipase A, lysosomal acid, cholesterol esterase (Wolman disease)	LIPA	chr10q23.2-q23.3	3e-07	0.0001232	93.7	31.5	2.975									7.65e-05	0.0015259	25.8	3.632
1	1563217_at	CDNA clone IMAGE:5299732	---	---	0.0005312	0.0082627	68.1	22.9	2.974	0.0001264	0.0077563	25.4	2.681	0.0003524	0.0020831	27.3	2.495	4e-07	7.48e-05	19.1	3.565
	230908_at	Transcribed locus	---	---	0.0002332	0.0049594	79.4	26.7	2.974
	235072_s_at	Transcribed locus	---	---	9.4e-06	0.0007708	1689.9	569.6	2.967
	1564573_at	similar to RIKEN cDNA 6330512M04 gene (mouse)	LOC402778	---	4.13e-05	0.0017802	350.5	118.3	2.963					4.03e-05	0.0004482	105.3	3.329
	232244_at	KIAA1161	KIAA1161	chr9p13.3	0.0007911	0.0105997	182.4	61.6	2.961
	232067_at	chromosome 6 open reading frame 168	C6orf168	chr6q16.2-q16.3	0.000113	0.0031876	353.2	119.6	2.953					< 1e-07	< 1e-07	31.5	11.213
	233072_at	netrin G2	NTNG2	chr9q34	7.24e-05	0.0024498	201.4	68.2	2.953									0.0004579	0.00487	55.4	3.635
	218376_s_at	microtubule associated monoxygenase, calponin and LIM domain containing 1	MICAL1	chr6q21	0.0002019	0.0045227	817.7	277.1	2.951					6.97e-05	0.0006501	218.8	3.737
	233546_at	Hypothetical protein LOC283075	LOC283075	chr10p12.31	4.7e-06	0.0005249	63	21.4	2.944	0.0003478	0.0115118	19.1	3.298	2.03e-05	0.0002828	21.5	2.93
1	204225_at	histone deacetylase 4	HDAC4	chr2q37.2	7e-07	0.000195	795.9	270.4	2.943	9.46e-05	0.0070461	158.1	5.034	5e-07	3.02e-05	106.9	7.445	4e-07	7.48e-05	240.7	3.307
	217231_s_at	microtubule associated serine/threonine kinase 1	MAST1	chr19p13.2	3.1e-06	0.0004275	199.9	68	2.94					2.1e-06	6.87e-05	57.4	3.483
	213990_s_at	p21(CDKN1A)-activated kinase 7	PAK7	chr20p12	3.2e-06	0.0004347	174.3	59.4	2.934					0.0001729	0.001242	106.7	1.634
	214623_at	split hand/foot malformation (ectrodactyly) type 3 pseudogene 1	SHFM3P1	chr22q11	0.0003095	0.0058772	223.3	76.3	2.927									0.0003996	0.0044528	65.9	3.388
	205946_at	vasoactive intestinal peptide receptor 2	VIPR2	chr7q36.3	0.0009621	0.0119537	366.7	125.3	2.927									0.0008384	0.0072186	110.5	3.319
	1557706_at	zinc fingers and homeoboxes 2	ZHX2	chr8q24.13	2.9e-06	0.0004157	88.4	30.2	2.927					0.0005545	0.0029219	43.6	2.028	1.3e-06	0.00014	18.4	4.804
	223865_at	SRY (sex determining region Y)-box 6	SOX6	chr11p15.3	5.2e-06	0.0005525	121.7	41.6	2.925					0.0001852	0.0013052	49.9	2.439
	208603_s_at	mitogen-activated protein kinase 8 interacting protein 2	MAPK8IP2	chr22q13.33	2e-06	0.0003446	310.9	106.5	2.919					0.0002385	0.0015635	130.5	2.382	2.1e-06	0.0001832	107.7	2.887
1	204100_at	thyroid hormone receptor, alpha (erythroblastic leukemia viral (v-erb-a) oncogene homolog, avian)	THRA	chr17q11.2	0.0008542	0.0111231	848.3	290.9	2.916	2.18e-05	0.0043022	291.2	2.913	0.0001552	0.0011473	369.9	2.293	3.11e-05	0.0008759	228.9	3.706
	226649_at	pantothenate kinase 1	PANK1	chr10q23.31	0.0005458	0.0083895	326.9	112.3	2.911					2e-06	6.65e-05	69.6	4.697
	241468_at	Full length insert cDNA YU76E12	---	---	0.0002481	0.0051597	212.6	73.2	2.904
	234307_s_at	kinesin family member 26A	KIF26A	chr14q32.33	0.0007444	0.0102223	141.1	48.6	2.903					7.22e-05	0.0006666	32.9	4.289
	241925_x_at	Transcribed locus	---	---	6.07e-05	0.0021946	49.3	17	2.9					0.0001226	0.0009691	19.2	2.568
	237157_at	Transcribed locus	---	---	0.0002972	0.0057516	114.9	39.7	2.894									0.0009837	0.0080183	26.1	4.402
	214920_at	thrombospondin, type I, domain containing 7A	THSD7A	chr7p21.3	0.0003519	0.0064037	1047.2	362.1	2.892	0.0006252	0.014749	113	9.267	1e-07	1.24e-05	58.1	18.024
	1559154_at	CDNA FLJ40682 fis, clone THYMU2023264	---	---	0.0008353	0.0109817	125.2	43.3	2.891
	200962_at	ribosomal protein L31 /// similar to ribosomal protein L31 /// ribosomal protein L31 pseudogene 4 /// ribosomal protein L31 pseudogene 10 /// hypothetical protein LOC729646	LOC285260 /// LOC641790 /// LOC646841 /// LOC648737 /// LOC653773 /// LOC727792 /// LOC729646 /// LOC732015 /// RPL31 /// RPL31P10 /// RPL31P4	chr12p13.31 /// chr14q23.1 /// chr2q11.2 /// chr2q36.1 /// chr3p22.3 /// chr4p15.1 /// chr7q31.33	0.0008709	0.0112308	613.2	213.1	2.878	0.0007571	0.0158177	160.9	3.811	0.000114	0.0009185	169.5	3.618
	234765_at	MRNA; cDNA DKFZp547C014 (from clone DKFZp547C014)	---	---	7.5e-05	0.0024991	189.6	65.9	2.877					8e-07	3.94e-05	55.3	3.429	< 1e-07	< 1e-07	24	7.9
	232286_at	CDNA FLJ12187 fis, clone MAMMA1000831	---	---	8.06e-05	0.0026062	94.9	33	2.876									6.4e-06	0.0003397	23.7	4.004
	219144_at	dual specificity phosphatase 26 (putative)	DUSP26	chr8p12	4.59e-05	0.0018791	524.3	182.3	2.876
	212812_at	CDNA: FLJ22642 fis, clone HSI06970	---	---	0.0009339	0.0117248	1915.8	666.4	2.875
	207231_at	zinc finger DAZ interacting protein 3	DZIP3	chr3q13.13	5.6e-05	0.0021092	185.7	64.7	2.87					6.57e-05	0.0006246	70.3	2.642
	227886_at	cathepsin D	CTSD	chr11p15.5	0.0003022	0.0058104	464.7	162.4	2.861
	1561642_at	Full length insert cDNA clone YN62D03	---	---	0.0003625	0.0064909	54.9	19.2	2.859									4.7e-06	0.0002868	14	3.921
	236325_at	KIAA1377	KIAA1377	chr11q22.1	1.05e-05	0.0008263	34.3	12	2.858									1.52e-05	0.0005632	11.6	2.957
	205821_at	killer cell lectin-like receptor subfamily K, member 1	KLRK1	chr12p13.2-p12.3	8.6e-06	0.0007373	284.2	99.5	2.856	0.0007014	0.0154396	139.7	2.034	0.0001634	0.0011929	157.9	1.8	2.6e-06	0.0002064	86.7	3.278
	215557_at	CDNA FLJ10146 fis, clone HEMBA1003327	---	---	0.0005812	0.0087345	565.2	198.2	2.852									2.5e-06	0.0002032	95.2	5.937
	232758_s_at	CDNA FLJ13024 fis, clone NT2RP3000865	---	---	0.0005096	0.0080661	218.9	76.8	2.85					0.0009189	0.0042688	93.8	2.334	2.75e-05	0.0008075	51.8	4.226
	205957_at	plexin B3	PLXNB3	chrXq28	8.53e-05	0.0026897	449.1	157.6	2.85
	206179_s_at	tubulin polymerization promoting protein	TPPP	chr5p15.3	0.0002784	0.0055088	262.8	92.3	2.847					5.18e-05	0.0005302	951.1	0.276
	213598_at	DIM1 dimethyladenosine transferase 1-like (S. cerevisiae)	DIMT1L	chr5q11-q14	6.8e-06	0.0006459	828.2	291.3	2.843					6.55e-05	0.000624	358	2.313	0.0001087	0.0019181	332.3	2.492
	233910_at	transmembrane protein with EGF-like and two follistatin-like domains 2	TMEFF2	chr2q32.3	1.18e-05	0.0008901	48.3	17	2.841					0.0004079	0.0023282	26	1.858
	1557113_at	hypothetical protein LOC283588	LOC283588	chr14q32.12	0.0001278	0.0034063	51.4	18.1	2.84									1e-05	0.0004373	13.9	3.698
	220584_at	hypothetical protein FLJ22184	FLJ22184	chr19p13.2	0.0008337	0.0109792	432.1	152.2	2.839					2.2e-06	7.01e-05	115.5	3.741	0.0009786	0.0079887	168.4	2.566
	212425_at	secretory carrier membrane protein 1	SCAMP1	chr5q13.3-q14.1	5.17e-05	0.0020125	282.5	99.5	2.839					0.0005771	0.0030131	126.6	2.231	7.1e-06	0.0003604	99.6	2.836
	213004_at	angiopoietin-like 2	ANGPTL2	chr9q34	0.0005368	0.0083049	975.5	344.3	2.833	5.2e-05	0.0057839	103.2	9.453	3.8e-06	9.85e-05	183.3	5.322
	226947_at	glucuronidase, beta-like 2	GUSBL2	chr6p11.2	0.0001135	0.0031935	331.2	117	2.831	0.0003912	0.01216	80.2	4.13	3.81e-05	0.0004331	63	5.257
	214487_s_at	RAP2A, member of RAS oncogene family /// RAP2B, member of RAS oncogene family	RAP2A /// RAP2B	chr13q34 /// chr3q25.2	1.1e-06	0.0002413	413.4	146.1	2.83					0.0004727	0.0025966	185.5	2.229	0.0005956	0.0057673	138.4	2.987
	204635_at	ribosomal protein S6 kinase, 90kDa, polypeptide 5	RPS6KA5	chr14q31-q32.1	0.0001246	0.003362	327.7	116.1	2.823									0.0001143	0.001981	100.6	3.257
	230859_at	Transcribed locus	---	---	2.43e-05	0.0013405	90.6	32.1	2.822									0.0003229	0.003874	35.3	2.567
	206401_s_at	microtubule-associated protein tau	MAPT	chr17q21.1	0.0001816	0.0042547	581.3	206	2.822	0.0004972	0.0134678	2999	0.194
1	1560924_at	CDNA FLJ33351 fis, clone BRACE2005063	---	---	0.0009015	0.0114871	872.5	309.4	2.82	0.000635	0.0148416	225.4	3.871	0.0003777	0.0021942	199.7	4.369	1e-07	3.07e-05	117.6	7.419
	230307_at	Solute carrier family 25 (mitochondrial oxodicarboxylate carrier), member 21	SLC25A21	chr14q11.2	1e-06	0.0002295	35.2	12.5	2.816	0.0003526	0.0116131	14.1	2.496	0.0009458	0.0043611	18.6	1.892	0.0008395	0.0072264	16.7	2.108
	1555250_a_at	cytoplasmic polyadenylation element binding protein 3	CPEB3	chr10q23.32	0.0002093	0.0046203	63.3	22.5	2.813					4.42e-05	0.0004768	23.6	2.682	0.0001223	0.0020691	21.9	2.89
	242523_at	Transcribed locus	---	---	6.23e-05	0.0022267	109.4	38.9	2.812	1.91e-05	0.0041067	18.7	5.85	1e-07	1.24e-05	25	4.376
	211937_at	eukaryotic translation initiation factor 4B	EIF4B	chr12q13.13	0.0001703	0.0040846	1226.1	436.1	2.812
	228550_at	reticulon 4 receptor	RTN4R	chr22q11.21	0.0007304	0.0101011	145.9	51.9	2.811
1	230198_at	WD repeat domain 37	WDR37	chr10p15.3	4.61e-05	0.0018829	98	34.9	2.808	6.19e-05	0.0060692	24.2	4.05	1.47e-05	0.0002299	34.6	2.832	0.0004561	0.0048556	37.2	2.634
	242986_at	Transcribed locus	---	---	0.0007459	0.0102274	186.2	66.4	2.804									9e-06	0.000411	37.1	5.019
	228804_at	DiGeorge syndrome critical region gene 5 (non-coding)	DGCR5	chr22q11	0.0001708	0.004093	220.1	78.6	2.8									5.21e-05	0.0012026	77.3	2.847
	1566030_at	MRNA; cDNA DKFZp451E1916 (from clone DKFZp451E1916)	---	---	1.2e-06	0.000259	57.2	20.5	2.79					0.0005988	0.0030953	106.4	0.538	8e-07	0.0001084	15.6	3.667
	228433_at	hypothetical protein FLJ11236	FLJ11236	---	0.0002904	0.00567	271.7	97.4	2.79
	209889_at	SEC31 homolog B (S. cerevisiae)	SEC31B	chr10q24.31	9.8e-06	0.0007906	345.7	124.2	2.783	0.0009796	0.0177135	213	1.623	0.000924	0.0042856	213.7	1.618	0.0002211	0.0030309	127	2.722
	212699_at	secretory carrier membrane protein 5	SCAMP5	chr15q24.1-q24.2	2.74e-05	0.0014402	1224.1	440.3	2.78					1.5e-06	5.63e-05	407	3.008	0.0007928	0.0069742	350.3	3.494
	229664_at	Primary neuroblastoma cDNA, clone:Nbla11051, full insert sequence	---	---	1e-07	5.63e-05	639.8	230.5	2.776					1.5e-06	5.63e-05	199.1	3.213	< 1e-07	< 1e-07	176.1	3.633
	208476_s_at	FERM domain containing 4A	FRMD4A	chr10p13	0.0001258	0.0033811	187.5	67.6	2.774									3.3e-06	0.0002374	65.9	2.845
	223103_at	START domain containing 10	STARD10	chr11q13	3.47e-05	0.0016183	219.2	79.1	2.771					7.99e-05	0.0007169	96.8	2.264
	236013_at	calcium channel, voltage-dependent, R type, alpha 1E subunit	CACNA1E	chr1q25-q31	0.0007067	0.0098925	110.7	40	2.768					0.0007057	0.0035081	50.4	2.196	8.12e-05	0.0015838	32.7	3.385
	236748_at	RasGEF domain family, member 1C	RASGEF1C	chr5q35.3	0.0008035	0.0107002	243.9	88.2	2.765									0.000784	0.0069235	76.6	3.184
	242571_at	RALBP1 associated Eps domain containing 2	REPS2	chrXp22.2	3.99e-05	0.0017488	37.6	13.6	2.765									1.97e-05	0.0006588	13.4	2.806
	1559681_a_at	tripartite motif-containing 16-like	TRIM16L	chr17p11.2	0.0003311	0.006171	91.3	33.1	2.758
	213364_s_at	sorting nexin 1	SNX1	chr15q22.31	0.0003888	0.006786	1301.5	472.5	2.754
1	215180_at	MRNA full length insert cDNA clone EUROIMAGE 897021	---	---	1.07e-05	0.0008336	342.5	124.4	2.753	0.0001021	0.0072746	110.4	3.102	1.8e-05	0.000262	136.2	2.515	0.000256	0.0033288	116.2	2.948
	214251_s_at	nuclear mitotic apparatus protein 1	NUMA1	chr11q13	9e-06	0.0007527	213.3	77.5	2.752
	235111_at	CDNA clone IMAGE:5284125	---	---	0.0002727	0.0054453	632.2	230.1	2.748					2e-07	1.91e-05	184	3.436
	214318_s_at	furry homolog (Drosophila)	FRY	chr13q13.1	0.0002532	0.0052161	168.3	61.3	2.746	0.000931	0.0173709	79.7	2.112	1.14e-05	0.000194	47.3	3.558
	228185_at	zinc finger protein 25	ZNF25	chr10p11.21	4.11e-05	0.0017786	546.6	199.1	2.745					1e-07	1.24e-05	91.9	5.948
	240665_at	---	---	---	0.0005468	0.0084025	219.3	80.1	2.738									4.4e-06	0.0002759	45.8	4.788
	1569629_x_at	similar to Serine/threonine-protein kinase PRKX (Protein kinase PKX1)	LOC389906	chrXp22.33	0.0006409	0.0092758	63.2	23.1	2.736
	210424_s_at	golgi autoantigen, golgin subfamily a, 8A /// golgi autoantigen, golgin subfamily a, 8B	GOLGA8A /// GOLGA8B	chr15q11.2 /// chr15q14	4.61e-05	0.0018829	194.7	71.2	2.735					8.9e-05	0.0007745	65.9	2.954
	236010_at	Transcribed locus	---	---	0.0001164	0.0032318	93.7	34.4	2.724									0.0003351	0.0039681	25.2	3.718
	229319_at	CDNA FLJ34311 fis, clone FEBRA2008255	---	---	9.03e-05	0.0027956	856.9	314.7	2.723					0.0003555	0.0020969	394.6	2.172	0.0008529	0.0072963	238.5	3.593
1	243424_at	---	---	---	0.0003405	0.0062799	101.7	37.4	2.719	0.0004999	0.0134887	22.1	4.602	9.87e-05	0.0008307	25.5	3.988	2.62e-05	0.0007832	20.4	4.985
	208475_at	FERM domain containing 4A	FRMD4A	chr10p13	4.73e-05	0.0019078	125.2	46.1	2.716									0.0006775	0.0062787	67.2	1.863
	1557098_s_at	highly accelerated region 1A (non-protein-coding RNA)	HAR1A	chr20q13.33	1.8e-05	0.0011338	86.9	32	2.716					0.0004473	0.0024955	38.1	2.281	2.12e-05	0.0006883	26.6	3.267
	227761_at	myosin VA (heavy chain 12, myoxin)	MYO5A	chr15q21	0.0005481	0.0084059	1366.6	503.4	2.715					3e-07	2.34e-05	223	6.128
	229351_at	CDNA FLJ13620 fis, clone PLACE1010947	---	---	4.8e-06	0.0005285	455	167.7	2.713					0.0002485	0.0016089	215.2	2.114
	230416_at	Transcribed locus	---	---	0.0002223	0.0048119	424.3	156.6	2.709					0.0006687	0.003368	158.7	2.674
	226101_at	protein kinase C, epsilon	PRKCE	chr2p21	0.000654	0.0093792	581.3	214.7	2.707					7.33e-05	0.0006734	143	4.065	5.89e-05	0.0012918	131.9	4.407
	1552737_s_at	WW domain containing E3 ubiquitin protein ligase 2	WWP2	chr16q22.1	0.0008766	0.0112803	86	31.8	2.704					0.0007968	0.0038421	26.8	3.209
	1558944_at	Calcium channel, voltage-dependent, P/Q type, alpha 1A subunit	CACNA1A	chr19p13.2-p13.1	1.07e-05	0.0008336	53.5	19.8	2.702					2.63e-05	0.0003381	18.9	2.831
	233114_at	CDNA FLJ13699 fis, clone PLACE2000187	---	---	0.0001405	0.003628	105.6	39.1	2.701
	203928_x_at	microtubule-associated protein tau	MAPT	chr17q21.1	0.0001529	0.0038287	723.1	267.9	2.699	0.0006534	0.0150123	2664.2	0.271
	208732_at	RAB2A, member RAS oncogene family	RAB2A	chr8q12.1	2.4e-06	0.0003745	1412.4	523.9	2.696					3e-07	2.34e-05	230.9	6.117	5e-07	8.51e-05	487	2.9
	219695_at	sphingomyelin phosphodiesterase 3, neutral membrane (neutral sphingomyelinase II)	SMPD3	chr16q22.1	1.34e-05	0.0009554	166.6	61.8	2.696					0.0004451	0.0024865	68.6	2.429
	201295_s_at	---	---	---	0.00034	0.0062774	583.8	216.6	2.695									0.0003172	0.0038343	157.4	3.709
	241586_at	---	---	---	1.7e-06	0.0003147	39.6	14.7	2.694									5.4e-06	0.0003066	13.1	3.023
	220188_at	junctophilin 3	JPH3	chr16q24.3	9e-07	0.0002175	53.3	19.8	2.692					0.0001297	0.0010103	26.7	1.996	0.0002334	0.0031432	23.7	2.249
	1553746_a_at	chromosome 12 open reading frame 64	C12orf64	chr12q21.31	0.000605	0.0089517	50.6	18.8	2.691
	227506_at	solute carrier family 16, member 9 (monocarboxylic acid transporter 9)	SLC16A9	chr10q21.1	2.86e-05	0.0014721	543.3	201.9	2.691									3.26e-05	0.0009047	103.5	5.249
	236047_at	chromosome 8 open reading frame 5	C8orf5	chr8p23.1	0.0005427	0.0083583	113	42	2.69	0.0004624	0.0130718	32.5	3.477	2.8e-06	8.11e-05	28.9	3.91
	223131_s_at	tripartite motif-containing 8	TRIM8	chr10q24.3	0.0002234	0.00483	56.2	20.9	2.689									2.82e-05	0.0008227	15.4	3.649
	221486_at	endosulfine alpha	ENSA	chr1q21.2	2e-06	0.0003446	1219.9	454	2.687
	219679_s_at	WW domain containing adaptor with coiled-coil	WAC	---	8.17e-05	0.0026231	350.9	130.6	2.687					0.0006392	0.0032509	201.6	1.741
	1562794_at	CDNA clone IMAGE:5259051	---	---	2.4e-06	0.0003745	122.6	45.7	2.683					0.0004248	0.0024036	47.9	2.559	3.9e-06	0.0002579	32.2	3.807
	1558739_at	CDNA FLJ37336 fis, clone BRAMY2020412	---	---	0.0001924	0.0044112	76.3	28.5	2.677									0.0002491	0.0032755	22.2	3.437
1	230336_at	Transcribed locus	---	---	1.3e-05	0.0009379	128.8	48.2	2.672	0.0002731	0.0104119	42.1	3.059	1.13e-05	0.0001927	39.3	3.277	0.0008034	0.0070359	55.1	2.338
	1555914_a_at	hypothetical protein FLJ20433	FLJ20433	chr9q34.3	0.0008659	0.0111875	198.8	74.4	2.672					0.0001867	0.0013129	68.9	2.885	7.08e-05	0.0014563	68.1	2.919
	206692_at	potassium inwardly-rectifying channel, subfamily J, member 10	KCNJ10	chr1q22-q23	5.93e-05	0.0021634	104.2	39	2.672
	207070_at	retinal G protein coupled receptor	RGR	chr10q23	0.0005908	0.0088277	145.8	54.7	2.665
	203620_s_at	FCH and double SH3 domains 2	FCHSD2	chr11q13.4	6e-07	0.0001862	1448	543.5	2.664					3.7e-06	9.68e-05	386.2	3.749	0.0004138	0.0045452	395.2	3.664
	221082_s_at	NDRG family member 3	NDRG3	chr20q11.21-q11.23	4.65e-05	0.0018895	538.7	202.4	2.662					2.53e-05	0.000328	193.2	2.788	0.0008967	0.007541	232.7	2.315
1	213703_at	hypothetical protein LOC150759	LOC150759	chr2q11.2	8.35e-05	0.002659	596.9	224.4	2.66	0.0005868	0.0144812	176.2	3.388	4.3e-06	0.0001061	153.7	3.884	7.3e-06	0.0003658	82.3	7.253
	205279_s_at	glycine receptor, beta	GLRB	chr4q31.3	0.0005569	0.0085018	491.3	184.8	2.659					2e-07	1.91e-05	75.6	6.499
	212462_at	MYST histone acetyltransferase (monocytic leukemia) 4	MYST4	chr10q22.2	< 1e-07	< 1e-07	1165.6	438.5	2.658					8.84e-05	0.0007711	501.1	2.326	5.8e-06	0.0003209	394.8	2.952
	214799_at	neurofascin homolog (chicken)	NFASC	chr1q32.1	5.98e-05	0.0021743	378.6	142.7	2.653					0.0003011	0.001856	859.8	0.44	0.0004616	0.004895	132.5	2.857
	231166_at	G protein-coupled receptor 155	GPR155	chr2q31.1	0.0007644	0.0103589	730	275.8	2.647					< 1e-07	< 1e-07	76.7	9.518
	1566825_at	CDNA FLJ31010 fis, clone HLUNG2000174	---	---	7.9e-06	0.000705	38.1	14.4	2.646	0.000276	0.0104748	15.9	2.396					7.8e-06	0.0003803	14.1	2.702
	228291_s_at	chromosome 20 open reading frame 19	C20orf19	chr20pter-q11.23	0.0001496	0.0037737	1532.5	579.1	2.646	0.0006222	0.014745	300.7	5.096	2.34e-05	0.0003112	426.7	3.592
	235801_at	Transcribed locus	---	---	0.0002379	0.0050164	43.1	16.3	2.644					1.7e-06	6.06e-05	14.5	2.972
	221901_at	KIAA1644 protein	KIAA1644	---	0.0002715	0.0054333	265.3	100.4	2.642
	237719_x_at	regulator of G-protein signalling 7 binding protein	RGS7BP	chr5q12.3	0.0001909	0.0043842	57.3	21.7	2.641					1.09e-05	0.0001881	18.1	3.166	4.9e-06	0.0002918	17.4	3.293
	210882_s_at	trophinin	TRO	chrXp11.22-p11.21	2.7e-06	0.0003996	287.6	108.9	2.641					4e-07	2.68e-05	50.6	5.684
	228333_at	Full length insert cDNA clone YT94E02	---	---	0.0003952	0.0068518	1072.8	406.5	2.639									0.0004638	0.0049033	296.4	3.619
	220940_at	KIAA1641	KIAA1641	chr2q11.2	0.0001764	0.0041795	528.8	200.4	2.639					0.0001962	0.0013622	227	2.33	1.2e-06	0.0001348	28.6	18.49
	238040_at	Transcribed locus	---	---	2.2e-06	0.0003608	108.6	41.2	2.636					2.49e-05	0.0003252	741.7	0.146
	240806_at	Ribosomal protein L15	RPL15	chr3p24.2	0.0003644	0.0065164	288.7	109.6	2.634					0.0001205	0.0009568	84.2	3.429
	1566638_at	MRNA; cDNA DKFZp761H2217 (from clone DKFZp761H2217)	---	---	5e-07	0.0001675	77.1	29.3	2.631									< 1e-07	< 1e-07	22.6	3.412
	211484_s_at	Down syndrome cell adhesion molecule	DSCAM	chr21q22.2	0.0006833	0.0096576	484.6	184.4	2.628					0.0004594	0.0025445	226.8	2.137
	222963_s_at	interleukin 1 receptor accessory protein-like 1	IL1RAPL1	chrXp22.1-p21.3	0.0006135	0.009014	98.5	37.5	2.627
	236215_at	---	---	---	4.7e-06	0.0005249	94.2	35.9	2.624					6.1e-06	0.0001306	30.3	3.109	< 1e-07	< 1e-07	20.6	4.573
	205136_s_at	nuclear fragile X mental retardation protein interacting protein 1	NUFIP1	chr13q14	0.0001625	0.0039707	362.8	138.4	2.621	0.0008376	0.0165299	113	3.211	2.8e-06	8.11e-05	109.2	3.322
	227585_at	Transcribed locus	---	---	3.6e-06	0.0004541	267.4	102.1	2.619					8.5e-06	0.00016	103.4	2.586
	236027_at	chromosome 10 open reading frame 78	C10orf78	chr10q25.1	3.19e-05	0.0015486	250.3	95.6	2.618
	230154_at	Transcribed locus, strongly similar to XP_001064372.1 similar to WW domain-containing adapter with a coiled-coil region isoform 3 [Rattus norvegicus]	---	---	7.97e-05	0.0025909	105.7	40.4	2.616									0.0005268	0.0053199	54.1	1.954
	228523_at	nanos homolog 1 (Drosophila)	NANOS1	chr10q26.11	4.13e-05	0.0017802	80.7	30.9	2.612	0.0002996	0.0107967	33.3	2.423
	226480_at	Full-length cDNA clone CS0DI034YH11 of Placenta Cot 25-normalized of Homo sapiens (human)	---	---	2.17e-05	0.0012621	1001.7	383.6	2.611									3.47e-05	0.0009386	401.9	2.492
	230447_at	CDNA FLJ30539 fis, clone BRAWH2001255	---	---	0.0002205	0.0047824	70.5	27	2.611					5e-07	3.02e-05	18	3.917
	205493_s_at	dihydropyrimidinase-like 4	DPYSL4	chr10q26	3.4e-06	0.0004464	617.5	236.6	2.61	0.0001597	0.0085759	282.8	2.184	3.75e-05	0.0004284	162.4	3.802
	225739_at	RAB11 family interacting protein 4 (class II)	RAB11FIP4	---	3.46e-05	0.0016164	252.9	97	2.607
	230764_at	CDNA FLJ30669 fis, clone FCBBF1000684	---	---	4.99e-05	0.001962	96	36.9	2.602	0.0001319	0.0079159	36.4	2.637
	238802_at	trypsin domain containing 1	TYSND1	chr10q22.1	3.5e-06	0.0004466	158.3	60.9	2.599
	213201_s_at	troponin T type 1 (skeletal, slow)	TNNT1	chr19q13.4	8.9e-06	0.0007489	126.7	48.8	2.596					0.0001426	0.0010812	55.7	2.275
	1553400_a_at	chromosome 17 open reading frame 69	C17orf69	chr17q21.31	6.57e-05	0.0022956	126.8	48.9	2.593					0.000171	0.0012325	42.5	2.984
	237304_at	synaptonemal complex central element protein 2	SYCE2	chr19p13.13	0.0001176	0.003247	134	51.7	2.592					2.01e-05	0.0002817	48.1	2.786
	244308_at	---	---	---	0.0001367	0.0035652	37.3	14.4	2.59									0.000289	0.0036092	13.6	2.743
	218874_s_at	chromosome 6 open reading frame 134	C6orf134	chr6p21.33	2.81e-05	0.0014602	995.6	384.4	2.59	4.2e-06	0.0026169	375.4	2.652	1e-07	1.24e-05	307.8	3.235
	233357_at	Tripartite motif-containing 67	TRIM67	chr1q42.2	1.1e-06	0.0002413	274.1	105.9	2.588									1.02e-05	0.0004446	108.1	2.536
	235018_at	MRNA; cDNA DKFZp564E143 (from clone DKFZp564E143)	---	---	0.000112	0.0031758	130.1	50.3	2.586					5.7e-06	0.0001251	38.7	3.362	6.9e-06	0.0003542	44.9	2.898
	209028_s_at	abl-interactor 1	ABI1	chr10p11.2	4.7e-06	0.0005249	978.6	378.4	2.586					2.77e-05	0.0003497	238.1	4.11	2.66e-05	0.0007912	300.2	3.26
	241698_at	raftlin family member 2	RFTN2	chr2q33.1	0.0009512	0.0118711	445.1	172.3	2.583					0.000426	0.0024086	186.4	2.388
	235164_at	zinc finger protein 25	ZNF25	chr10p11.21	0.0001403	0.0036262	234.4	90.9	2.579					4.71e-05	0.0004972	87.9	2.667
	1558854_a_at	Chromosome 17 open reading frame 57	C17orf57	chr17q21.32	2.2e-06	0.0003608	119.5	46.4	2.575					0.0005245	0.0028039	69.2	1.727	7.5e-06	0.0003727	26.5	4.509
1	232826_at	CDNA FLJ11400 fis, clone HEMBA1000673	---	---	6e-07	0.0001862	72.6	28.2	2.574	0.0007998	0.0161798	28.3	2.565	5.9e-06	0.0001276	31.2	2.327	5.31e-05	0.0012169	25.7	2.825
	219547_at	COX15 homolog, cytochrome c oxidase assembly protein (yeast)	COX15	chr10q24	2.7e-06	0.0003996	622.6	241.9	2.574	0.0002237	0.0096033	240.3	2.591	1.71e-05	0.0002545	269.5	2.31
	223530_at	tudor and KH domain containing	TDRKH	chr1q21	0.0002588	0.0052817	144.4	56.1	2.574	0.0002028	0.0093117	72.5	1.992	4.9e-06	0.000115	57.3	2.52
	232333_at	CDNA FLJ12284 fis, clone MAMMA1001757	---	---	0.0008055	0.0107177	748.7	291	2.573	0.000541	0.0139615	175.4	4.269					0.0001299	0.0021556	137.3	5.453
	244868_at	---	---	---	0.0001034	0.0030246	97	37.7	2.573									3.06e-05	0.0008672	25.1	3.865
	231164_at	hypothetical gene supported by AK095200; BC042853	LOC440331	chr16p13.3	0.0003985	0.0068993	144.1	56	2.573	0.000968	0.0176568	60.8	2.37	3.13e-05	0.0003799	54.2	2.659
	1562309_s_at	PHD finger protein 21B	PHF21B	chr22q13.31	8e-07	0.0002061	183.4	71.4	2.569	2e-07	0.0010923	37.6	4.878	4.4e-06	0.0001074	44.4	4.131
1	243756_at	---	---	---	0.0007039	0.0098645	186.1	72.5	2.567	1.3e-06	0.0022755	30.1	6.183	< 1e-07	< 1e-07	22.9	8.127	0.000273	0.0034673	32.6	5.709
	216903_s_at	calcium binding atopy-related autoantigen 1	CBARA1	chr10q22.1	1e-06	0.0002295	781.7	304.9	2.564					0.000138	0.0010563	339.2	2.305
	1556808_at	Similar to Proteasome subunit alpha type 6 (Proteasome iota chain) (Macropain iota chain) (Multicatalytic endopeptidase complex iota chain)	LOC121906	chr13q32.1	1.59e-05	0.0010603	81.8	31.9	2.564
	243713_at	Transcribed locus	---	---	0.0001523	0.0038189	36.8	14.4	2.556									0.0006289	0.0059764	13.3	2.767
	205359_at	A kinase (PRKA) anchor protein 6	AKAP6	chr14q13.1	7.67e-05	0.002531	210.9	82.6	2.553
	57739_at	dead end homolog 1 (zebrafish) /// similar to dead end homolog 1	DND1 /// LOC644157 /// LOC644256 /// LOC649072	chr17q21.31 /// chr5q31.3	1.53e-05	0.0010354	419.2	164.2	2.553					0.000277	0.001742	195.7	2.142
	207057_at	solute carrier family 16, member 7 (monocarboxylic acid transporter 2)	SLC16A7	chr12q13	0.0006111	0.0089933	45.4	17.8	2.551
	223119_s_at	ubiquitin specific peptidase 47	USP47	chr11p15.3	4.24e-05	0.0018076	548.3	215.1	2.549					0.0001804	0.001281	289.9	1.891	0.0004178	0.0045746	307.5	1.783
	205535_s_at	protocadherin 7	PCDH7	chr4p15	2.62e-05	0.0014001	40.5	15.9	2.547					2e-07	1.91e-05	13.6	2.978
	214270_s_at	microtubule-associated protein, RP/EB family, member 3	MAPRE3	chr2p23.3-p23.1	0.0002562	0.0052561	132.8	52.2	2.544
	212309_at	cytoplasmic linker associated protein 2	CLASP2	chr3p22.3	9.91e-05	0.0029364	2451.6	964.6	2.542									4.77e-05	0.0011401	562.4	4.359
	236353_at	CDNA FLJ43467 fis, clone OCBBF2036752	---	---	0.0003095	0.0058772	125	49.2	2.541									0.0001358	0.0022079	35.7	3.501
	227149_at	trinucleotide repeat containing 6C	TNRC6C	chr17q25.3	3.22e-05	0.0015535	171.3	67.5	2.538
	238815_at	leucine rich repeat transmembrane neuronal 1	LRRTM1	chr2p12	0.0006187	0.0090539	120.4	47.5	2.535
	239637_at	Full-length cDNA clone CS0DC007YK10 of Neuroblastoma Cot 25-normalized of Homo sapiens (human)	---	---	1.4e-06	0.000278	126.3	49.9	2.531					1.4e-06	5.41e-05	64	1.973
	213171_s_at	matrix metallopeptidase 24 (membrane-inserted)	MMP24	chr20q11.2	< 1e-07	< 1e-07	203.6	80.6	2.526					5.13e-05	0.0005267	103.4	1.969	1.35e-05	0.0005225	93.1	2.187
	237330_at	Transcribed locus	---	---	0.0003404	0.0062799	111	44	2.523									0.000135	0.0022051	40.9	2.714
	205156_s_at	amiloride-sensitive cation channel 2, neuronal	ACCN2	chr12q12	0.0002406	0.0050596	875.4	347.8	2.517					0.000404	0.0023123	445.5	1.965
	1561942_x_at	Hypothetical protein LOC283874	LOC283874	chr16p13.3	3.5e-06	0.0004466	168.4	66.9	2.517					0.000127	0.0009941	78.4	2.148
	202880_s_at	pleckstrin homology, Sec7 and coiled-coil domains 1(cytohesin 1)	PSCD1	chr17q25	0.0001418	0.0036494	736.6	292.7	2.517
	244395_at	hypothetical gene supported by AK123449; BX641014	FLJ41455	chr9q12	0.0004803	0.0077582	33.2	13.2	2.515					0.0003178	0.0019325	12.9	2.574
	226455_at	cAMP responsive element binding protein 3-like 4	CREB3L4	chr1q21.3	4.35e-05	0.0018316	177.4	70.6	2.513	0.0002934	0.0106966	60.8	2.918	0.0002475	0.0016045	81	2.19
	205155_s_at	spectrin, beta, non-erythrocytic 2	SPTBN2	chr11q13	7.01e-05	0.0024048	230.3	91.7	2.511					2.51e-05	0.0003268	108.5	2.123
	218012_at	TSPY-like 2	TSPYL2	chrXp11.2	0.0001392	0.003608	1279	509.8	2.509					4.2e-06	0.0001046	524.2	2.44
	232487_at	SFT2 domain containing 1	SFT2D1	chr6q27	0.0001561	0.0038768	35.6	14.2	2.507					0.000816	0.0039081	14.4	2.472
	234245_at	MRNA; cDNA DKFZp761M2223 (from clone DKFZp761M2223)	---	---	6.1e-05	0.002196	115.8	46.2	2.506					1.12e-05	0.0001916	42.5	2.725	4.1e-06	0.0002634	23.1	5.013
	1559171_at	hypothetical protein LOC147080	LOC147080	chr17q21.31	0.0004592	0.0075514	189.7	75.7	2.506									7.28e-05	0.0014813	53.5	3.546
	228108_at	CDNA clone IMAGE:5263177	---	---	0.0001381	0.0035897	692	276.5	2.503					0.0001491	0.0011165	139	4.978
	218862_at	ankyrin repeat and SOCS box-containing 13	ASB13	chr10p15.1	3.56e-05	0.0016435	657.7	263	2.501					2.8e-06	8.11e-05	179.7	3.66	0.0004742	0.0049698	274.5	2.396
	219170_at	fibronectin type III and SPRY domain containing 1 /// similar to fibronectin type III and SPRY domain containing 1	FSD1 /// LOC731565	chr19p13.3	2.25e-05	0.0012948	698.6	279.8	2.497					4.3e-06	0.0001061	179	3.903
	37953_s_at	amiloride-sensitive cation channel 2, neuronal	ACCN2	chr12q12	0.0001191	0.0032653	474.7	190.2	2.496					3.07e-05	0.0003751	199.9	2.375
	226030_at	acyl-Coenzyme A dehydrogenase, short/branched chain	ACADSB	chr10q26.13	1.26e-05	0.0009324	290.8	116.7	2.492					1.84e-05	0.000266	126.1	2.306
	203264_s_at	Cdc42 guanine nucleotide exchange factor (GEF) 9	ARHGEF9	chrXq11.1	0.0005205	0.0081684	1018.3	409.6	2.486					2e-07	1.91e-05	191	5.331
	203096_s_at	Rap guanine nucleotide exchange factor (GEF) 2	RAPGEF2	chr4q32.1	0.0008784	0.0112862	493.8	199.2	2.479
1	213032_at	nuclear factor I/B	NFIB	chr9p24.1	0.000207	0.0045843	2156.9	870.5	2.478	0.0003037	0.0108441	227.3	9.489	4e-07	2.68e-05	249.8	8.635	7.33e-05	0.0014859	467.7	4.612
	207785_s_at	recombination signal binding protein for immunoglobulin kappa J region	RBPJ	chr4p15.2	4.43e-05	0.0018426	1947.9	788	2.472					0.0008796	0.0041284	789.2	2.468
	237778_at	---	---	---	0.0005627	0.0085625	57.8	23.4	2.47					0.0002532	0.0016289	20.7	2.792	0.0005724	0.0056234	23.6	2.449
	206645_s_at	nuclear receptor subfamily 0, group B, member 1	NR0B1	chrXp21.3-p21.2	0.0001968	0.0044517	89.9	36.4	2.47
	214857_at	CDNA FLJ37852 fis, clone BRSSN2014513	---	---	7.86e-05	0.0025643	195	79	2.468					6.04e-05	0.0005901	85.4	2.283	0.0001766	0.0026046	84	2.321
	227339_at	RGM domain family, member B	RGMB	chr5q21.1	0.000142	0.0036512	315.2	127.7	2.468	3.7e-06	0.0026169	80.9	3.896	5.5e-06	0.0001228	106.4	2.962
	225746_at	RAB11 family interacting protein 4 (class II)	RAB11FIP4	---	0.0001434	0.0036785	178.6	72.4	2.467
	217653_x_at	---	---	---	0.000186	0.0043281	1233	500	2.466									1e-07	3.07e-05	137.1	8.993
1	235264_at	Transcribed locus	---	---	0.0001901	0.004375	302.3	122.7	2.464	3.86e-05	0.0052051	58.5	5.168	< 1e-07	< 1e-07	50.8	5.951	0.0003646	0.0042061	120.2	2.515
	244334_at	translocation associated membrane protein 1-like 1	TRAM1L1	chr4q26	0.0001642	0.003998	250.5	101.7	2.463
	1558759_s_at	cytoplasmic linker associated protein 2	CLASP2	chr3p22.3	0.0002722	0.0054413	483.7	196.5	2.462									5.19e-05	0.0011995	40	12.092
	208734_x_at	RAB2A, member RAS oncogene family	RAB2A	chr8q12.1	3.2e-06	0.0004347	1386.9	563.5	2.461					7.2e-06	0.0001446	483	2.871
	212989_at	sphingomyelin synthase 1	SGMS1	chr10q11.2	0.0002324	0.0049559	313.3	127.3	2.461
	206072_at	urocortin	UCN	chr2p23-p21	0.0007709	0.0104224	340.8	138.5	2.461	1.89e-05	0.0041067	107.8	3.161	1e-06	4.4e-05	111.2	3.065
	204303_s_at	KIAA0427	KIAA0427	chr18q21.1	1.98e-05	0.0012002	364.7	148.3	2.459					1.09e-05	0.0001881	188.1	1.939	0.000193	0.002773	162.5	2.244
	229428_at	Poly (ADP-ribose) glycohydrolase	PARG	chr10q11.23	4.2e-06	0.0004954	291.6	118.8	2.455
	214723_x_at	KIAA1641	KIAA1641	chr2q11.2	4.04e-05	0.0017651	128.6	52.4	2.454									6.86e-05	0.001431	47.9	2.685
	205492_s_at	dihydropyrimidinase-like 4	DPYSL4	chr10q26	1e-07	5.63e-05	141.8	57.8	2.453					5.36e-05	0.0005422	62.2	2.28
	233121_at	CDNA FLJ12299 fis, clone MAMMA1001851	---	---	3e-07	0.0001232	142.9	58.3	2.451	0.0001541	0.0084497	57.8	2.472					6e-07	9.2e-05	41.6	3.435
	237828_at	KIAA1853	KIAA1853	chr12q24.23	0.0006134	0.009014	69.1	28.2	2.45									0.0002447	0.0032358	22.8	3.031
	239577_at	Homo sapiens, clone IMAGE:4182817, mRNA	---	---	0.0008291	0.0109292	255.2	104.2	2.449					2.38e-05	0.0003147	85.3	2.992	< 1e-07	< 1e-07	26.7	9.558
	239890_s_at	Chromosome 13 open reading frame 21	C13orf21	chr13q14.11	0.0001248	0.0033641	64.1	26.2	2.447									6.34e-05	0.00136	21.3	3.009
	1558463_s_at	Hypothetical protein LOC650392	LOC650392	---	9.7e-05	0.0029043	136.8	56	2.443									0.0008759	0.0074218	68.4	2
	230019_s_at	patched domain containing 2	PTCHD2	chr1p36.22	9.91e-05	0.0029364	315.5	129.2	2.442					0.0009702	0.0044503	148.3	2.127
	203841_x_at	microtubule-associated protein, RP/EB family, member 3	MAPRE3	chr2p23.3-p23.1	0.0001281	0.0034093	131	53.8	2.435
	238080_at	beta-1,4-N-acetyl-galactosaminyl transferase 4	B4GALNT4	chr11p15.5	1.02e-05	0.0008132	131.3	54	2.431					0.0001085	0.000888	46.1	2.848
	213267_at	dopey family member 1	DOPEY1	chr6q15	0.0002515	0.0051968	62	25.5	2.431
	213623_at	kinesin family member 3A	KIF3A	chr5q31	0.0001567	0.0038846	168	69.1	2.431
1	213758_at	cytochrome c oxidase subunit IV isoform 1	COX4I1	chr16q22-qter	0.0008468	0.0110531	443.9	182.7	2.43	8.83e-05	0.0068846	195.4	2.272	7.8e-06	0.0001515	162.7	2.728	1.54e-05	0.0005671	134.7	3.295
	209361_s_at	poly(rC) binding protein 4	PCBP4	chr3p21	2.4e-06	0.0003745	1211.4	498.8	2.429
	225497_at	arginyltransferase 1	ATE1	chr10q26.13	2.26e-05	0.0012978	380.4	157	2.423					5.37e-05	0.0005426	133.9	2.841
	226680_at	IKAROS family zinc finger 5 (Pegasus)	IKZF5	chr10q26	1.3e-06	0.000272	281	116	2.422
	202364_at	MAX interactor 1	MXI1	chr10q24-q25	9.78e-05	0.0029187	2390.8	987.7	2.421
	237867_s_at	phosphotyrosine interaction domain containing 1	PID1	chr2q36.3	2.62e-05	0.0014001	128.3	53	2.421					0.0001597	0.0011732	45.4	2.826
	216047_x_at	seizure related 6 homolog (mouse)-like	SEZ6L	chr22q12.1	0.0008594	0.0111589	355.2	146.7	2.421	0.0009033	0.017153	138.8	2.559	1.21e-05	0.0002026	108.2	3.283
	1555904_at	Homo sapiens, clone IMAGE:4779853, mRNA	---	---	0.0003701	0.006571	128.8	53.3	2.417	0.0008304	0.0164552	42.6	3.023	2.51e-05	0.0003268	34.7	3.712
	218675_at	solute carrier family 22 (organic cation transporter), member 17	SLC22A17	chr14q11.2	0.000837	0.0109856	1450.9	600.2	2.417					9.43e-05	0.0008048	774.7	1.873
	229298_at	Transcribed locus	---	---	0.0001565	0.0038814	206	85.5	2.409	0.0004143	0.0124145	66.8	3.084	< 1e-07	< 1e-07	48.8	4.221
	228680_at	kinesin family member 3A	KIF3A	chr5q31	9.33e-05	0.0028575	932.4	387	2.409					2.1e-06	6.87e-05	355	2.626	0.0001494	0.002348	304	3.067
	232069_at	kinesin family member 26A	KIF26A	chr14q32.33	0.0009088	0.011539	73.2	30.5	2.4					0.0005674	0.0029744	26	2.815	0.000328	0.0039129	26.2	2.794
	212966_at	hypermethylated in cancer 2	HIC2	chr22q11.21	7.67e-05	0.002531	334.4	139.6	2.395					6.67e-05	0.0006308	102.2	3.272
	1560763_at	CDNA clone IMAGE:4825215	---	---	0.0002872	0.0056296	142.7	59.7	2.39									9.8e-06	0.0004316	46.2	3.089
	212423_at	chromosome 10 open reading frame 56	C10orf56	chr10q22.3	0.0004064	0.0069817	2581	1080.4	2.389
	1559964_at	FLJ38717 protein	FLJ38717	chr6p21.1	0.0004095	0.0070151	212.9	89.1	2.389									3.9e-06	0.0002579	50.8	4.191
	1557123_a_at	hypothetical protein BC012882	RP4-756G23.1	chr22q13.2	0.0006916	0.0097396	196.5	82.3	2.388									0.0001991	0.0028316	85.6	2.296
	1555492_a_at	bestrophin 3	BEST3	chr12q14.2-q15	4.79e-05	0.0019193	57.3	24	2.387	0.000278	0.0104779	17.3	3.312	7.22e-05	0.0006666	21.7	2.641
	205850_s_at	gamma-aminobutyric acid (GABA) A receptor, beta 3	GABRB3	chr15q11.2-q12	5e-07	0.0001675	45.6	19.1	2.387					0.0004887	0.0026599	24.3	1.877
	211725_s_at	BH3 interacting domain death agonist	BID	chr22q11.1	0.0003454	0.0063279	686.4	287.7	2.386					< 1e-07	< 1e-07	92.3	7.437
	227574_at	obscurin-like 1	OBSL1	chr2q35	0.0002775	0.005499	822.3	344.6	2.386	0.0005958	0.0145327	215.1	3.823	4.52e-05	0.0004841	199.2	4.128
	1552257_a_at	tubulin tyrosine ligase-like family, member 12	TTLL12	chr22q13.31	4.4e-05	0.0018385	478.9	200.7	2.386	0.0001208	0.0076712	227.4	2.106	1e-07	1.24e-05	143.6	3.335	0.0002095	0.0029303	277	1.729
	226043_at	G-protein signalling modulator 1 (AGS3-like, C. elegans)	GPSM1	chr9q34.3	0.0004524	0.0074711	1386.8	581.5	2.385	0.0009756	0.0176994	485.4	2.857	1.5e-06	5.63e-05	417	3.326	0.0001168	0.0020084	701	1.978
1	228839_s_at	hypothetical gene supported by AF064843; AK025716 /// hypothetical LOC642361	LOC439994 /// LOC642361	chr10q22.3 /// chr10q23.2	6.22e-05	0.0022246	896.9	376.3	2.383	6.27e-05	0.0060959	147.4	6.085	1.5e-06	5.63e-05	225.4	3.979	0.0003393	0.0040005	436.2	2.056
	208102_s_at	pleckstrin and Sec7 domain containing	PSD	chr10q24	0.000192	0.0044039	143.7	60.3	2.383									0.0003098	0.0037766	63.5	2.263
	203883_s_at	RAB11 family interacting protein 2 (class I)	RAB11FIP2	chr10q26.11	2.34e-05	0.0013148	674.8	283.3	2.382					9.17e-05	0.0007903	246.5	2.738
	218938_at	F-box and leucine-rich repeat protein 15	FBXL15	chr10q24.32	3e-07	0.0001232	295.8	124.4	2.378					1e-07	1.24e-05	75.8	3.902
	211872_s_at	regulator of G-protein signalling 11	RGS11	chr16p13.3	1.3e-05	0.0009379	188.8	79.4	2.378									4.28e-05	0.0010673	80.8	2.337
	228793_at	jumonji domain containing 1C	JMJD1C	chr10q21.2	0.0002983	0.0057647	539.6	227.4	2.373					0.0003215	0.0019498	166.1	3.249	0.0008484	0.0072714	93	5.802
	1554520_at	hypothetical locus LOC283861	LOC283861	chr16q24.3	1e-06	0.0002295	100.6	42.4	2.373	1.73e-05	0.0040497	36.2	2.779
	215554_at	glycosylphosphatidylinositol specific phospholipase D1	GPLD1	chr6p22.3-p22.2	4.49e-05	0.0018633	75.6	31.9	2.37					5.2e-06	0.000119	22.4	3.375	1.65e-05	0.0005851	19.6	3.857
	225115_at	Homeodomain interacting protein kinase 2	HIPK2	chr7q32-q34	0.0003603	0.0064685	706.7	298.5	2.368					4e-07	2.68e-05	3698.8	0.191
	244041_at	syntaxin 6	STX6	chr1q25.3	2.56e-05	0.0013856	149.5	63.2	2.366	0.0005127	0.0136679	50.9	2.937	3.84e-05	0.0004353	42.6	3.509
	220459_at	minichromosome maintenance complex component 3 associated protein antisense	MCM3APAS	chr21q22.3	4.51e-05	0.0018659	178.6	75.6	2.362	0.0001731	0.008801	59.3	3.012	2.2e-06	7.01e-05	75.5	2.366	0.0006044	0.0058265	93.3	1.914
	209691_s_at	docking protein 4	DOK4	chr16q13	0.0007581	0.0103107	168.5	71.5	2.357					5.84e-05	0.0005763	43.8	3.847
	207170_s_at	LETM1 domain containing 1	LETMD1	chr12q13.13	3.5e-06	0.0004466	1119.3	474.8	2.357					8.5e-06	0.00016	442.3	2.531
	232580_x_at	MRNA; cDNA DKFZp564F1171 (from clone DKFZp564F1171)	---	---	0.0003785	0.0066741	275.2	116.8	2.356									4e-07	7.48e-05	30.8	8.935
	212695_at	cryptochrome 2 (photolyase-like)	CRY2	chr11p11.2	1.1e-06	0.0002413	466.1	197.9	2.355					0.0007864	0.0038054	266.6	1.748	0.0001633	0.0024821	231.4	2.014
	214975_s_at	myotubularin related protein 1	MTMR1	chrXq28	0.0002915	0.0056815	54.6	23.2	2.353	0.0006628	0.0150823	16.9	3.231	4.2e-06	0.0001046	18.7	2.92
	1552774_a_at	solute carrier family 25, member 27	SLC25A27	chr6p11.2-q12	0.0002633	0.0053179	123.3	52.4	2.353									0.0002452	0.0032396	38.7	3.186
	223653_x_at	bruno-like 4, RNA binding protein (Drosophila)	BRUNOL4	chr18q12	0.0006132	0.009014	74.5	31.7	2.35
	231109_at	CDNA FLJ38468 fis, clone FEBRA2021864	---	---	0.0003964	0.0068682	95.1	40.5	2.348									3.9e-06	0.0002579	23.5	4.047
1	221012_s_at	tripartite motif-containing 8	TRIM8	chr10q24.3	1e-06	0.0002295	1525.3	650.6	2.344	6.85e-05	0.0061362	479.9	3.178	3e-07	2.34e-05	474.5	3.215	0.0002781	0.0035125	475.6	3.207
	227599_at	chromosome 3 open reading frame 59	C3orf59	chr3q29	0.000217	0.0047294	387.7	165.4	2.344									0.00015	0.0023547	115.4	3.36
	211874_s_at	MYST histone acetyltransferase (monocytic leukemia) 4	MYST4	chr10q22.2	8.7e-06	0.0007401	221.5	94.6	2.341									6.14e-05	0.0013285	110.1	2.012
	227227_at	CDNA FLJ32605 fis, clone STOMA1000175	---	---	0.0008172	0.0108167	862.3	369	2.337									8.98e-05	0.0016859	225	3.832
1	202182_at	GCN5 general control of amino-acid synthesis 5-like 2 (yeast)	GCN5L2	chr17q21	1.81e-05	0.0011362	1414.9	605.9	2.335	6.81e-05	0.0061362	547.4	2.585	1.06e-05	0.0001847	566.6	2.497	1.58e-05	0.0005749	612.2	2.311
	1557422_at	CDNA FLJ34491 fis, clone HLUNG2004774	---	---	9.63e-05	0.0028992	192.9	82.6	2.335					2.53e-05	0.000328	32.4	5.954	3e-07	6.43e-05	27.8	6.939
	242120_at	Transcribed locus	---	---	1.23e-05	0.0009177	110.9	47.5	2.335					0.0003857	0.0022314	51.4	2.158
	1553693_s_at	carbonyl reductase 4	CBR4	chr4q32.3	0.0003127	0.0059153	345.3	147.9	2.335
	1569879_a_at	multiple EGF-like-domains 11	MEGF11	chr15q22.31	0.0001544	0.0038546	306.6	131.3	2.335
	231106_at	hypothetical protein LOC399761 /// centaurin, gamma-like family, member 6 /// centaurin, gamma-like family, member 7	CTGLF6 /// CTGLF7 /// LOC399761	chr10q11.22	2.64e-05	0.0014039	398.9	170.9	2.334									3e-07	6.43e-05	73.3	5.442
1	241464_s_at	Transcribed locus	---	---	3.01e-05	0.0015081	292.8	125.6	2.331	2.37e-05	0.0044083	76.2	3.843	6.03e-05	0.0005894	104	2.815	0.000143	0.0022862	81	3.615
1	214198_s_at	DiGeorge syndrome critical region gene 2	DGCR2	chr22q11.21	4.68e-05	0.0018933	2089.6	896.6	2.331	3.7e-06	0.0026169	609.8	3.427	< 1e-07	< 1e-07	412.9	5.061	0.0003659	0.0042122	840.9	2.485
	229278_at	Transcribed locus	---	---	0.000456	0.0075124	224	96.1	2.331
	209117_at	WW domain binding protein 2	WBP2	chr17q25	5.34e-05	0.0020523	1359.5	583.2	2.331					0.0008214	0.0039237	710.7	1.913
	212179_at	chromosome 6 open reading frame 111	C6orf111	chr6q16.3	2.99e-05	0.001505	2141.6	920.3	2.327					1.2e-06	4.94e-05	655.1	3.269	1e-06	0.0001233	531	4.033
	230200_at	NOL1/NOP2/Sun domain family, member 6	NSUN6	chr10p12.33	0.0003482	0.0063536	273.2	117.5	2.325
	224479_s_at	mitochondrial ribosomal protein L45	MRPL45	chr17q21.2	0.0005788	0.0087104	658	283.1	2.324					0.0002591	0.0016583	240.5	2.736
	217681_at	wingless-type MMTV integration site family, member 7B /// similar to wingless-type MMTV integration site family, member 7B precursor	LOC647836 /// LOC649279 /// WNT7B	chr22q13	0.0001031	0.0030223	99.9	43	2.323
	227573_s_at	obscurin-like 1	OBSL1	chr2q35	5.08e-05	0.0019931	469.6	202.2	2.322	0.0002	0.0092486	149.1	3.15	7e-07	3.63e-05	122.3	3.84
	229058_at	ankyrin repeat domain 16	ANKRD16	chr10p15.1	0.0005678	0.0086033	230.3	99.4	2.317					1.55e-05	0.000238	91.9	2.506	0.0003785	0.0043011	118.9	1.937
	1553726_s_at	chromosome 6 open reading frame 170	C6orf170	chr6q22.31	0.0001771	0.0041888	72.6	31.4	2.312	7.21e-05	0.0062888	19.3	3.762	2.3e-06	7.2e-05	21.7	3.346
	203896_s_at	phospholipase C, beta 4	PLCB4	chr20p12	0.0005008	0.0079793	64.5	27.9	2.312					0.0006128	0.0031483	24.7	2.611
	201294_s_at	WD repeat and SOCS box-containing 1	WSB1	chr17q11.1	0.0003093	0.0058772	911.8	394.3	2.312									0.0001019	0.0018367	400.7	2.276
	231309_at	Guanine nucleotide binding protein (G protein) alpha 12	GNA12	chr7p22.2	5.4e-05	0.0020652	77.2	33.4	2.311
	208398_s_at	TBP-like 1	TBPL1	chr6q22.1-q22.3	8.7e-06	0.0007401	615.3	266.2	2.311					7e-07	3.63e-05	131.1	4.693
	209772_s_at	CD24 molecule	CD24	chr6q21	0.0005927	0.0088416	119.4	51.7	2.309
	1558041_a_at	hypothetical protein LOC653319	LOC653319	chr16q22.1	3.33e-05	0.0015828	487.5	211.2	2.308	0.0003178	0.0110901	177.1	2.753	2e-07	1.91e-05	142.7	3.416
	222794_x_at	PAP associated domain containing 1	PAPD1	chr10p11.23	3.6e-06	0.0004541	726.6	314.8	2.308					8e-06	0.0001542	216.6	3.355
	232015_at	family with sequence similarity 59, member B	FAM59B	chr2p23.3	0.0008229	0.0108763	333.2	144.4	2.307
	214834_at	small nuclear ribonucleoprotein polypeptide N /// Prader-Willi/Angelman syndrome-5 /// small nucleolar RNA, C/D box 108 /// small nucleolar RNA, C/D box 64 /// paternally expressed transcript PAR-SN	PAR-SN /// PAR5 /// SNORD108 /// SNORD64 /// SNRPN	chr15q11-q13 /// chr15q11.2 /// chr15q12	0.0004125	0.0070488	37.6	16.3	2.307									7.8e-05	0.0015468	12.5	3.008
	205645_at	RALBP1 associated Eps domain containing 2	REPS2	chrXp22.2	3.7e-06	0.0004613	101.5	44	2.307									9.84e-05	0.0017997	48.2	2.106
	225379_at	microtubule-associated protein tau	MAPT	chr17q21.1	0.0001621	0.0039663	1600.9	694.3	2.306					4.3e-05	0.0004702	696.8	2.298
	218947_s_at	PAP associated domain containing 1	PAPD1	chr10p11.23	9.2e-06	0.0007613	246.6	107	2.305					0.0002208	0.0014781	99.8	2.471
	227610_at	Tetraspanin 11	TSPAN11	chr12p11.21	0.0004247	0.0071675	539.2	234	2.304	5.1e-06	0.0027306	111.6	4.832	4.8e-06	0.0001133	152.3	3.54
	226634_at	similar to CG9643-PA	LOC399818	chr10q26.13	1.16e-05	0.0008823	103.1	44.8	2.301	0.0009507	0.0175348	63.5	1.624	1.6e-05	0.0002432	47.8	2.157
	210056_at	Rho family GTPase 1	RND1	chr12q12-q13	0.0003582	0.0064598	340.1	147.8	2.301					1.9e-05	0.0002721	129.4	2.628
	1568815_a_at	DEAD (Asp-Glu-Ala-Asp) box polypeptide 50	DDX50	chr10q21.3	0.0001264	0.0033839	102.1	44.4	2.3	7.9e-06	0.0030301	47	2.172	4.6e-06	0.0001104	35.6	2.868
	207232_s_at	zinc finger DAZ interacting protein 3	DZIP3	chr3q13.13	9.7e-06	0.0007871	322.6	140.4	2.298					0.0001866	0.0013126	143.6	2.247
	206042_x_at	small nuclear ribonucleoprotein polypeptide N /// SNRPN upstream reading frame	SNRPN /// SNURF	chr15q11.2 /// chr15q12	0.0009972	0.0122272	1497.2	651.5	2.298					4.32e-05	0.0004718	597.7	2.505
	242494_at	Transcribed locus	---	---	0.000383	0.0067278	202.8	88.3	2.297					8.7e-06	0.0001623	81.4	2.491	1.2e-06	0.0001348	45.2	4.487
	226339_at	TruB pseudouridine (psi) synthase homolog 1 (E. coli)	TRUB1	chr10q25.3	1e-07	5.63e-05	322.6	140.5	2.296					2e-07	1.91e-05	85.3	3.782
	223652_at	arsenic (+3 oxidation state) methyltransferase	AS3MT	chr10q24.32	0.0002505	0.005184	156.4	68.2	2.293
	1560049_at	CDNA FLJ36973 fis, clone BRACE2006249	---	---	0.0004862	0.0078281	426.6	186.3	2.29					0.0001254	0.000986	153.5	2.779	2e-07	5.15e-05	74.9	5.696
	239760_at	CDNA FLJ30257 fis, clone BRACE2002467	---	---	0.0001167	0.0032336	127.8	55.8	2.29
	236638_at	Transcribed locus	---	---	4.5e-06	0.0005131	84	36.7	2.289					0.0003622	0.0021261	45.3	1.854	7.94e-05	0.0015626	40.2	2.09
	227143_s_at	BH3 interacting domain death agonist	BID	chr22q11.1	2.36e-05	0.0013219	1074.9	469.6	2.289	3.3e-06	0.0026169	184.5	5.826	1e-07	1.24e-05	144	7.465
	229540_at	recombination signal binding protein for immunoglobulin kappa J region /// similar to Recombining binding protein suppressor of hairless (J kappa-recombination signal binding protein) (RBP-J kappa) (RBP-J) (RBP-JK) (CBF-1)	LOC652675 /// RBPJ	chr4p15.2	0.0001662	0.0040234	99.8	43.6	2.289
	227688_at	leucine-rich repeats and calponin homology (CH) domain containing 2	LRCH2	chrXq23	1.07e-05	0.0008336	384	167.9	2.287	0.0001496	0.0083199	60.5	6.347	< 1e-07	< 1e-07	69.4	5.533
	228290_at	---	---	---	1.14e-05	0.0008708	367.4	160.7	2.286									0.0001427	0.0022827	104.6	3.512
	235224_s_at	CDNA FLJ30383 fis, clone BRACE2008102	---	---	7.54e-05	0.0025063	409.9	179.3	2.286					4.6e-06	0.0001104	165.4	2.478	0.000741	0.0066766	219.3	1.869
	208552_at	glutamate receptor, ionotropic, kainate 4	GRIK4	chr11q22.3	2.2e-05	0.0012755	138.3	60.5	2.286	0.0008875	0.0170086	63.6	2.175
	232322_x_at	START domain containing 10	STARD10	chr11q13	5.8e-06	0.0005943	432.9	189.6	2.283					4e-07	2.68e-05	171.8	2.52
	230280_at	tripartite motif-containing 9	TRIM9	chr14q22.1	4.36e-05	0.0018316	297.8	130.5	2.282					7e-07	3.63e-05	60.2	4.947
	242328_at	---	---	---	1e-07	5.63e-05	42.2	18.5	2.281					2.93e-05	0.0003633	20	2.11
	203086_at	Kinesin heavy chain member 2A	KIF2A	chr5q12-q13	0.000139	0.0036063	320.3	140.4	2.281					3.12e-05	0.0003791	134.7	2.378
	238536_at	CDNA FLJ13474 fis, clone PLACE1003593	---	---	0.0003659	0.0065314	111.1	48.8	2.277					3.78e-05	0.0004309	286.9	0.387
	1553344_at	protocadherin 15	PCDH15	chr10q21.1	0.0001139	0.0031982	23	10.1	2.277
	224008_s_at	potassium channel, subfamily K, member 7	KCNK7	chr11q13	0.0001463	0.0037301	83.5	36.7	2.275									0.0004116	0.0045247	52.9	1.578
1	225334_at	chromosome 10 open reading frame 32	C10orf32	chr10q24.32	5.46e-05	0.0020765	1277.3	561.8	2.274	0.0007061	0.0154744	358.6	3.562	2e-07	1.91e-05	304.9	4.189	0.0008111	0.0070716	395.2	3.232
	224873_s_at	mitochondrial ribosomal protein S25	MRPS25	chr3p25	4.29e-05	0.0018218	246.5	108.4	2.274					1.5e-06	5.63e-05	47.6	5.179
	1554702_at	sodium leak channel, non-selective	NALCN	chr13q32.3	4.58e-05	0.0018778	94.8	41.7	2.273									0.0003261	0.0038991	36.8	2.576
	219661_at	RAN binding protein 17	RANBP17	chr5q34	5.3e-06	0.0005609	146.1	64.3	2.272									2.1e-05	0.0006851	60.5	2.415
	235747_at	Solute carrier family 25 (mitochondrial carrier; Graves disease autoantigen), member 16	SLC25A16	chr10q21.3	2.4e-06	0.0003745	267.7	117.8	2.272					1.6e-06	5.86e-05	84.2	3.179
	1555691_a_at	killer cell lectin-like receptor subfamily C, member 4 /// killer cell lectin-like receptor subfamily K, member 1	KLRC4 /// KLRK1	chr12p13.2-p12.3	0.0001217	0.0033034	121	53.3	2.27									3.1e-06	0.0002297	39.6	3.056
	1555882_at	spindlin family, member 3	SPIN3	chrXp11.1	4.3e-05	0.0018218	453.3	199.7	2.27					< 1e-07	< 1e-07	97.5	4.649	1.55e-05	0.0005704	102	4.444
	241048_at	Transcribed locus	---	---	6.28e-05	0.0022402	49	21.6	2.269									0.0007647	0.0068206	23.5	2.085
	224525_s_at	GTP-binding protein 9 (putative)	GTPBP9	chr2q31.1	0.0006198	0.0090559	134.8	59.4	2.269					3.45e-05	0.0004056	54.3	2.483
	230353_at	hypothetical protein LOC284112	LOC284112	chr17p13.2	0.0004134	0.007057	251.3	110.8	2.268					0.0004952	0.0026854	100.6	2.498	3.38e-05	0.0009257	73.3	3.428
	232111_at	Hypothetical protein LOC730125	LOC730125	chr14q32.2	1.88e-05	0.0011588	79.1	34.9	2.266					5.08e-05	0.0005229	34.7	2.28	1.36e-05	0.0005256	31.3	2.527
	1566513_a_at	hypothetical protein LOC200169	LOC200169	chr1q42.3	0.0003176	0.0059769	76.1	33.6	2.265					9.6e-05	0.000815	28.8	2.642
	238803_at	HECT domain containing 2	HECTD2	chr10q23.32	3e-06	0.0004212	62.5	27.6	2.264	4.02e-05	0.0052523	21.5	2.907	4e-07	2.68e-05	20.2	3.094
	228422_at	lipoma HMGIC fusion partner-like 4	LHFPL4	chr3p25.3	0.000527	0.0082396	831.3	367.4	2.263					< 1e-07	< 1e-07	160.5	5.179	0.0002225	0.0030386	205.8	4.039
	209538_at	zinc finger protein 32	ZNF32	chr10q22-q25	8.9e-06	0.0007489	603.9	266.9	2.263
	221321_s_at	Kv channel interacting protein 2	KCNIP2	chr10q24	2e-07	9.67e-05	155.6	68.8	2.262					2.12e-05	0.0002913	88.6	1.756	6.4e-06	0.0003397	62.6	2.486
	229713_at	Transcribed locus, strongly similar to XP_001145575.1 hypothetical protein [Pan troglodytes]	---	---	0.0003138	0.0059259	224.7	99.4	2.261	0.0009135	0.0172423	1246.4	0.18	< 1e-07	< 1e-07	4067.2	0.055
	233716_at	CDNA FLJ12103 fis, clone HEMBB1002692	---	---	< 1e-07	< 1e-07	45.9	20.3	2.261									1.25e-05	0.0005009	18.5	2.481
	235475_at	Stress-associated endoplasmic reticulum protein 1	SERP1	chr3q25.1	0.0001682	0.0040592	142.4	63	2.26	0.0006047	0.0146045	52.7	2.702	0.000105	0.0008684	55.8	2.552
	226494_at	KIAA1543	KIAA1543	chr19p13.3-p13.2	0.0001036	0.0030289	92.1	40.8	2.257					0.0003513	0.0020788	38.5	2.392	0.0004528	0.0048308	42.9	2.147
	211700_s_at	trophinin	TRO	chrXp11.22-p11.21	9.68e-05	0.0029015	905	401.4	2.255	0.0004574	0.0129908	313.9	2.883	7.5e-06	0.0001485	251.4	3.6
	1563209_a_at	chromosome 20 open reading frame 133	C20orf133	chr20p12.1	0.0003168	0.005966	85.2	37.8	2.254
	224098_at	---	---	---	0.0001526	0.0038229	57.9	25.7	2.253					0.0004011	0.0023007	25.3	2.289	6e-07	9.2e-05	12	4.825
	226793_at	hypothetical protein LOC283267	LOC283267	chr11p13	5.5e-05	0.0020859	572.9	254.3	2.253
	202641_at	ADP-ribosylation factor-like 3	ARL3	chr10q23.3	6e-07	0.0001862	950.5	422.4	2.25					0.0003926	0.0022622	355.7	2.672
	212731_at	ankyrin repeat domain 46	ANKRD46	chr8q22.3	0.00012	0.0032801	1212.4	539	2.249					4.55e-05	0.0004864	537.3	2.256	5.4e-05	0.0012262	467.5	2.593
	203631_s_at	G protein-coupled receptor, family C, group 5, member B	GPRC5B	chr16p12	0.0005516	0.0084398	259.4	115.4	2.248					0.0009298	0.0043052	614	0.422
	241566_at	---	---	---	0.000929	0.0116821	38.2	17	2.247									0.000364	0.0042019	15.5	2.465
	223132_s_at	tripartite motif-containing 8	TRIM8	chr10q24.3	1.39e-05	0.000977	1105.8	492.2	2.247									0.0007043	0.0064416	411.6	2.687
	210645_s_at	tetratricopeptide repeat domain 3	TTC3	chr21q22.2	4.97e-05	0.0019598	4581.5	2039.4	2.246					< 1e-07	< 1e-07	1122.7	4.081
	230575_at	methionine sulfoxide reductase B2	MSRB2	chr10p12	4e-07	0.0001476	79.7	35.5	2.245					6.09e-05	0.0005938	41.8	1.907	0.0001789	0.00263	40.1	1.988
	1552301_a_at	coronin 6	CORO6	chr17q11.2	0.0006716	0.0095541	110.2	49.1	2.244									5.84e-05	0.0012866	43.9	2.51
	229243_at	Transcribed locus	---	---	0.0001557	0.0038704	104.3	46.5	2.243					7.5e-06	0.0001485	40.1	2.601
	202099_s_at	DiGeorge syndrome critical region gene 2	DGCR2	chr22q11.21	5.87e-05	0.0021559	383.9	171.2	2.242					0.0005131	0.002757	202.6	1.895	0.0002233	0.0030457	192.1	1.998
	228761_at	scratch homolog 1, zinc finger protein (Drosophila)	SCRT1	chr8q24.3	9e-07	0.0002175	154.9	69.1	2.242					0.0002147	0.0014497	80.7	1.919	1.57e-05	0.0005731	75.7	2.046
1	225897_at	Homo sapiens, clone IMAGE:5547644, mRNA	---	---	3.2e-06	0.0004347	6299.6	2810.8	2.241	0.0001894	0.0091054	604.2	10.426	1e-06	4.4e-05	984.6	6.398	0.0003222	0.0038716	2723.8	2.313
	225950_at	Transcribed locus	---	---	4.4e-06	0.000508	1263.4	564	2.24					9e-07	4.16e-05	389.3	3.245
	235053_at	CDNA FLJ30257 fis, clone BRACE2002467	---	---	1.6e-05	0.001063	200.5	89.5	2.24					0.0009615	0.0044193	107.5	1.865
	212905_at	cleavage stimulation factor, 3' pre-RNA, subunit 2, 64kDa, tau variant	CSTF2T	chr10q11	3e-07	0.0001232	596.3	266.3	2.239					4.4e-06	0.0001074	202.3	2.948	0.0002221	0.0030369	290.7	2.051
	213029_at	nuclear factor I/B	NFIB	chr9p24.1	0.0005527	0.008448	2759.7	1232.6	2.239	0.0002388	0.0098353	338.6	8.15	8e-07	3.94e-05	469.6	5.877
	243718_at	Transcribed locus	---	---	0.0006166	0.0090498	105.2	47.1	2.234	0.0009261	0.0173466	35.7	2.947	0.0003306	0.0019898	44.6	2.359
	65133_i_at	zinc finger, HIT type 4	ZNHIT4	chr2p13.1	2.76e-05	0.0014438	126.2	56.5	2.234					2.2e-06	7.01e-05	49.7	2.539
	238529_at	CDNA clone IMAGE:6342029	---	---	0.0007033	0.0098587	61.6	27.6	2.232
	231977_at	glutamate receptor, ionotropic, delta 1	GRID1	chr10q22	3.78e-05	0.0016893	65.5	29.4	2.228									0.0009751	0.0079705	32.7	2.003
	1570376_at	hypothetical protein LOC154822	LOC154822	chr7q36.3	9.44e-05	0.0028673	105.8	47.5	2.227									9.4e-05	0.0017402	36.9	2.867
1	210690_at	killer cell lectin-like receptor subfamily C, member 4	KLRC4	chr12p13.2-p12.3	4.15e-05	0.0017818	22.7	10.2	2.225	0.0006192	0.0147203	10.2	2.225	0.0002413	0.0015771	11	2.064	6.95e-05	0.0014421	10.2	2.225
	237146_at	Transcribed locus	---	---	0.0002322	0.0049536	149.2	67.1	2.224									0.0006214	0.0059319	59.8	2.495
	209027_s_at	abl-interactor 1	ABI1	chr10p11.2	0.0001841	0.0042949	1006.5	452.5	2.224					1.66e-05	0.0002497	234.6	4.29
	230056_at	bromodomain PHD finger transcription factor	BPTF	chr17q24.3	0.0006846	0.009671	152.6	68.6	2.224	6.89e-05	0.0061362	34.6	4.41	4.4e-06	0.0001074	36.2	4.215
	228711_at	zinc finger protein 37A	ZNF37A	chr10p11.2	2.44e-05	0.001342	429.3	193.3	2.221					9e-07	4.16e-05	125.4	3.423	0.0001619	0.0024677	119.8	3.583
	207671_s_at	bestrophin 1	BEST1	chr11q13	0.0001209	0.0032931	171.8	77.4	2.22
	205093_at	pleckstrin homology domain containing, family A member 6	PLEKHA6	chr1q32.1	1.03e-05	0.0008176	109.9	49.5	2.22
	229506_at	CDNA clone IMAGE:5263177	---	---	2.23e-05	0.001286	162	73	2.219					3.01e-05	0.0003695	50.9	3.183
	1560692_at	hypothetical protein LOC285878	LOC285878	chr7p11.2	3.38e-05	0.0015927	34.4	15.5	2.219					0.0002633	0.0016773	16.9	2.036
	209684_at	Ras and Rab interactor 2	RIN2	chr20p11.22	0.0005348	0.0082943	1631.8	735.4	2.219					5.6e-05	0.0005592	595.2	2.742	6.07e-05	0.0013186	454.6	3.59
	212728_at	discs, large homolog 3 (neuroendocrine-dlg, Drosophila)	DLG3	chrXq13.1	3.63e-05	0.0016673	297.5	134.1	2.218					0.0006944	0.0034662	160.6	1.852
	223715_at	BR serine/threonine kinase 2	BRSK2	chr11p15.5	0.0002419	0.0050772	206	93	2.215
	209065_at	ubiquinol-cytochrome c reductase binding protein	UQCRB	chr8q22	1.6e-06	0.0003034	433.1	195.8	2.212					0.0002152	0.0014522	154.3	2.807
	222820_at	trinucleotide repeat containing 6C	TNRC6C	chr17q25.3	8.4e-06	0.0007317	961.4	435.1	2.21					5.91e-05	0.0005812	488	1.97
	213352_at	transmembrane and coiled-coil domain family 1	TMCC1	chr3q21.3	0.0001616	0.0039594	483.5	219	2.208					8.78e-05	0.0007671	168.4	2.871
	230737_s_at	Hypothetical gene supported by BC014163	LOC387647	chr10p11.23	0.0003803	0.0066933	132.3	60	2.205					0.0002583	0.0016543	75.8	1.745
	235829_at	Full-length cDNA clone CS0DI062YF05 of Placenta Cot 25-normalized of Homo sapiens (human)	---	---	0.0002884	0.0056392	164.2	74.5	2.204
	235957_at	Transcribed locus	---	---	1.4e-06	0.000278	40.1	18.2	2.203					0.0001026	0.000853	22.2	1.806
	204992_s_at	profilin 2	PFN2	chr3q25.1-q25.2	0.0004035	0.0069559	6304.8	2862.3	2.203					2.01e-05	0.0002817	2687.2	2.346
	1563597_at	MRNA; cDNA DKFZp666P238 (from clone DKFZp666P238)	---	---	0.0006153	0.0090356	90.7	41.2	2.201									0.0002789	0.0035193	33.7	2.691
	217719_at	eukaryotic translation initiation factor 3, subunit 6 interacting protein	EIF3S6IP	chr22q	2.58e-05	0.0013923	8193.9	3724.8	2.2	3.85e-05	0.0052051	2555.1	3.207	5e-07	3.02e-05	2493.7	3.286
	201670_s_at	myristoylated alanine-rich protein kinase C substrate	MARCKS	chr6q22.2	8.25e-05	0.0026426	4888.3	2221.9	2.2					3.1e-05	0.0003772	1546.7	3.16	1.4e-06	0.0001456	1364.2	3.583
	211974_x_at	recombination signal binding protein for immunoglobulin kappa J region	RBPJ	chr4p15.2	2.54e-05	0.0013789	2618	1190.9	2.198
	238105_x_at	Transcribed locus	---	---	1.6e-06	0.0003034	287.1	130.7	2.197									0.0007873	0.0069428	182.2	1.576
	239442_at	Centrosomal protein 68kDa	CEP68	chr2p14	4.92e-05	0.0019499	178.6	81.3	2.197
	238043_at	similar to AT rich interactive domain 1B (SWI1-like) isoform 1	LOC729446	---	1.92e-05	0.0011795	300.1	136.6	2.197					1.42e-05	0.0002246	80.2	3.742	2.73e-05	0.0008029	155.9	1.925
	206396_at	solute carrier family 1 (neuronal/epithelial high affinity glutamate transporter, system Xag), member 1	SLC1A1	chr9p24	0.000625	0.0091095	134.4	61.2	2.196
	207040_s_at	suppression of tumorigenicity 13 (colon carcinoma) (Hsp70 interacting protein)	ST13	chr22q13.2	5.25e-05	0.002032	2649.8	1206.8	2.196					2.5e-06	7.57e-05	1087.5	2.437
	236126_at	activin A receptor, type IIB	ACVR2B	chr3p22	0.0002579	0.0052673	444	202.3	2.195	0.0003532	0.0116131	166.5	2.667	2.52e-05	0.0003274	220.9	2.01
	229672_at	Chromosome 20 open reading frame 44	C20orf44	chr20q11.22	0.0001491	0.0037681	210.9	96.1	2.195	0.0006984	0.0154032	101.1	2.086	9.3e-06	0.0001695	108	1.953	3.36e-05	0.0009221	99.1	2.128
	228693_at	coiled-coil domain containing 50	CCDC50	chr3q28	0.0004724	0.0076783	439.7	200.3	2.195
	226581_at	zinc finger, FYVE domain containing 20	ZFYVE20	chr3p24.3	2.88e-05	0.0014782	1689.9	769.9	2.195					6e-07	3.34e-05	537.6	3.143	0.0001449	0.0023058	815.7	2.072
	201034_at	adducin 3 (gamma)	ADD3	chr10q24.2-q24.3	0.0009652	0.0119856	2741.2	1249.3	2.194									9.7e-06	0.0004279	845.6	3.242
	221487_s_at	endosulfine alpha	ENSA	chr1q21.2	4.7e-06	0.0005249	235.8	107.5	2.193
	210913_at	cadherin 20, type 2	CDH20	chr18q22-q23	0.0002602	0.0052927	38.8	17.7	2.192
	205050_s_at	mitogen-activated protein kinase 8 interacting protein 2	MAPK8IP2	chr22q13.33	1.43e-05	0.0009898	510.9	233.3	2.19									1.53e-05	0.0005657	232.8	2.195
	227412_at	protein phosphatase 1, regulatory (inhibitor) subunit 3E	PPP1R3E	chr14q11.2	6.09e-05	0.0021953	226.6	103.5	2.189
	207842_s_at	cancer susceptibility candidate 3	CASC3	chr17q11-q21.3	1.8e-06	0.0003244	1732.5	792.5	2.186	0.0002821	0.0105091	612.6	2.828	0.0002932	0.0018198	1057.9	1.638	0.0001667	0.0025114	908.4	1.907
	223211_at	2-hydroxyacyl-CoA lyase 1	HACL1	chr3p24.3	0.0002285	0.0049072	339.7	155.4	2.186	0.0004209	0.0125268	117.8	2.884	1.94e-05	0.0002755	102.2	3.324
	235936_at	hypothetical protein LOC254559	LOC254559	chr15q26.1	0.000515	0.0081194	88.5	40.5	2.185
	203795_s_at	B-cell CLL/lymphoma 7A	BCL7A	chr12q24.13	0.0001128	0.0031853	273	125	2.184
	207692_s_at	aggrecan	ACAN	chr15q26.1	0.0001088	0.0031175	153.5	70.3	2.183
	216176_at	hepatocellular carcinoma-related HCRP1	HCRP1	---	2.92e-05	0.0014834	175.5	80.5	2.18									0.0001397	0.0022526	89	1.972
	212306_at	cytoplasmic linker associated protein 2	CLASP2	chr3p22.3	0.0002646	0.0053323	2252.1	1034.4	2.177									9.42e-05	0.0017427	666.6	3.378
	218970_s_at	cutC copper transporter homolog (E. coli)	CUTC	chr10q24.2	0.0001143	0.0032044	380.7	174.9	2.177
	210006_at	abhydrolase domain containing 14A	ABHD14A	chr3p21.1	2.45e-05	0.0013447	747.1	343.7	2.174					1e-07	1.24e-05	199.1	3.752	0.0009832	0.0080166	346.3	2.157
	1552427_at	zinc finger protein 485	ZNF485	chr10q11.21	0.0005445	0.0083766	30.6	14.1	2.17
	235541_at	LAS1-like (S. cerevisiae)	LAS1L	chrXq12-q13	9.82e-05	0.0029226	211.3	97.4	2.169									0.0002454	0.0032396	98.8	2.139
	205095_s_at	ATPase, H+ transporting, lysosomal V0 subunit a1	ATP6V0A1	chr17q21	1.24e-05	0.0009226	377.7	174.2	2.168					0.0001361	0.0010463	251.2	1.504	0.0005962	0.005771	193	1.957
	210711_at	hypothetical protein MGC5457	MGC5457	chr1q32.1	0.0005601	0.0085329	145.7	67.2	2.168									0.0001671	0.0025154	51.5	2.829
	1569796_s_at	attractin-like 1	ATRNL1	chr10q26	1.11e-05	0.000855	169.8	78.4	2.166	0.0008983	0.0171084	87.9	1.932	6.5e-05	0.0006208	74.5	2.279
	233446_at	one cut domain, family member 2	ONECUT2	chr18q21.1-q21.2	0.0006057	0.0089548	106.8	49.3	2.166					7.7e-06	0.0001505	49.4	2.162
	205986_at	apoptosis-associated tyrosine kinase	AATK	chr17q25.3	3.92e-05	0.0017251	614.7	284	2.164					1.56e-05	0.000239	2278.5	0.27	0.0001827	0.0026714	267.7	2.296
	228182_at	adenylate cyclase 5	ADCY5	chr3q13.2-q21	0.0002162	0.0047192	132.6	61.3	2.163
	222728_s_at	Josephin domain containing 3	JOSD3	chr11q21	0.0009227	0.0116458	937.3	433.5	2.162					2.26e-05	0.0003042	342.2	2.739	0.0005241	0.0053015	450.3	2.082
	243796_at	Hexamthylene bis-acetamide inducible 2	HEXIM2	chr17q21.31	0.0005386	0.008321	337.4	156.1	2.161									0.0001604	0.0024572	103.4	3.263
	239644_at	CDNA clone IMAGE:5275753	---	---	0.0004229	0.0071438	237.8	110.1	2.16					6.2e-06	0.0001319	78.5	3.029	0.0007212	0.0065525	124.5	1.91
	220166_at	cyclin M1	CNNM1	chr10q24.2	0.0002952	0.005723	108.2	50.1	2.16									0.0005722	0.0056224	45.5	2.378
	228380_at	Transcribed locus	---	---	0.0001943	0.0044306	289.5	134.1	2.159					0.0007997	0.0038493	155.2	1.865	0.0007898	0.006957	141.8	2.042
	239039_at	Transcribed locus	---	---	3.58e-05	0.0016499	91.3	42.3	2.158
	1563629_a_at	Hypothetical protein LOC283874	LOC283874	chr16p13.3	0.0002319	0.004953	207.9	96.4	2.157	3.5e-05	0.0050568	87.9	2.365	0.000584	0.0030395	107.2	1.939
	233014_at	CDNA FLJ12918 fis, clone NT2RP2004580	---	---	0.000101	0.0029719	171.8	79.7	2.156
	212419_at	chromosome 10 open reading frame 56	C10orf56	chr10q22.3	0.0009758	0.0120673	2099.1	973.7	2.156
	1556809_a_at	Similar to Proteasome subunit alpha type 6 (Proteasome iota chain) (Macropain iota chain) (Multicatalytic endopeptidase complex iota chain)	LOC121906	chr13q32.1	0.0001347	0.0035316	49.8	23.1	2.156					0.000187	0.001314	19.2	2.594
	1553885_x_at	zinc finger protein 99	ZNF99	chr19p12	2.39e-05	0.0013305	19.4	9	2.156									0.0003956	0.0044227	9.4	2.064
	216850_at	small nuclear ribonucleoprotein polypeptide N	SNRPN	chr15q11.2	2.97e-05	0.0015019	232.7	108	2.155					4.72e-05	0.0004975	110	2.115	2e-07	5.15e-05	41.1	5.662
	238752_at	MRS2-like, magnesium homeostasis factor (S. cerevisiae)	MRS2L	chr6p22.3-p22.1	0.0002905	0.00567	67.2	31.2	2.154					4e-07	2.68e-05	24.2	2.777	0.0006836	0.0063191	25.2	2.667
	208073_x_at	tetratricopeptide repeat domain 3	TTC3	chr21q22.2	5.8e-05	0.0021439	4626.8	2147.9	2.154					3e-07	2.34e-05	1409.4	3.283
	214496_x_at	MYST histone acetyltransferase (monocytic leukemia) 4	MYST4	chr10q22.2	2.27e-05	0.0012995	192.3	89.3	2.153									0.0004087	0.0045055	104.1	1.847
	221679_s_at	abhydrolase domain containing 6	ABHD6	chr3p14.3	0.0004713	0.007665	170.4	79.2	2.152
	1555898_at	Hypothetical protein LOC150759	LOC150759	chr2q11.2	0.0001331	0.0035116	84.8	39.4	2.152					0.0009294	0.0043044	44.7	1.897	1.5e-06	0.0001509	26.6	3.188
1	243260_x_at	CDNA FLJ31557 fis, clone NT2RI2001307	---	---	3.77e-05	0.0016876	148.4	69	2.151	7.8e-06	0.0030301	66	2.248	1.53e-05	0.0002362	61.8	2.401	0.0002508	0.003287	59.6	2.49
	227206_at	CDNA: FLJ21923 fis, clone HEP04081	---	---	3.45e-05	0.0016145	90.7	42.2	2.149					1e-07	1.24e-05	35.9	2.526
	244042_x_at	Similar to retinoic acid receptor responder (tazarotene induced) 2	LOC651466	---	7.22e-05	0.0024479	36.3	16.9	2.148
	231864_at	zinc finger protein 33A	ZNF33A	chr10p11.2	1.8e-06	0.0003244	393.5	183.2	2.148					4.2e-05	0.0004616	205	1.92
	1556102_x_at	hypothetical protein LOC286434	LOC286434	chrXp22.33	0.0009699	0.0120213	87.8	40.9	2.147
	203556_at	zinc fingers and homeoboxes 2	ZHX2	chr8q24.13	0.0006869	0.009701	1396.7	650.5	2.147									6.18e-05	0.0013346	452.5	3.087
	226046_at	mitogen-activated protein kinase 8	MAPK8	chr10q11.22	5.67e-05	0.0021166	247.6	115.4	2.146					2.21e-05	0.0002999	95.5	2.593	2.47e-05	0.0007561	97.8	2.532
	227896_at	BRCA2 and CDKN1A interacting protein	BCCIP	chr10q26.1	7.3e-05	0.002461	221.6	103.4	2.143	0.0001226	0.0077525	48.3	4.588	1.34e-05	0.0002164	69.6	3.184
	239911_at	one cut domain, family member 2	ONECUT2	chr18q21.1-q21.2	0.0001934	0.0044197	88.3	41.2	2.143					0.000347	0.0020601	47.9	1.843
	217588_at	cation channel, sperm associated 2 /// cation channel, sperm associated 2 pseudogene 1	CATSPER2 /// CATSPER2P1	chr15q14 /// chr15q15.3	0.0007265	0.0100641	209.4	97.8	2.141									3e-07	6.43e-05	72.2	2.9
	240927_at	---	---	---	0.0001755	0.0041672	40	18.7	2.139									6.9e-06	0.0003542	19.2	2.083
	212819_at	ankyrin repeat and SOCS box-containing 1	ASB1	chr2q37	2.39e-05	0.0013305	288.8	135	2.139	0.0006799	0.0152701	96.2	3.002	2.95e-05	0.0003649	98.5	2.932
	243836_at	KIAA1843 protein	KIAA1843	chr2q35	0.0001259	0.0033821	32.5	15.2	2.138									0.000445	0.0047774	15	2.167
	236076_at	hypothetical protein LOC257396	LOC257396	chr5q11.2	0.0002599	0.0052927	63.7	29.8	2.138					0.0003269	0.0019729	29.4	2.167
	236355_s_at	Transcribed locus	---	---	0.0008144	0.0107953	85.9	40.2	2.137									3.36e-05	0.0009221	26.7	3.217
1	203938_s_at	TATA box binding protein (TBP)-associated factor, RNA polymerase I, C, 110kDa	TAF1C	chr16q24	0.0007957	0.01063	738.2	345.6	2.136	4.22e-05	0.0053473	226.8	3.255	3.47e-05	0.0004068	275.8	2.677	0.0003706	0.0042422	346	2.134
	232990_at	family with sequence similarity 104, member B	FAM104B	chrXp11.21	0.0002046	0.0045589	109.1	51.1	2.135	0.0001117	0.0074942	36.9	2.957	1.27e-05	0.0002085	48.4	2.254
	212957_s_at	hypothetical protein LOC92249	LOC92249	chrXq11.2	4.86e-05	0.001936	321.8	150.8	2.134	9.7e-06	0.0031162	103.8	3.1	2.85e-05	0.0003565	107	3.007
	225784_s_at	KIAA1166	KIAA1166	chrXq11.1	1.77e-05	0.0011266	258.9	121.4	2.133	0.0003882	0.0121109	112.7	2.297	1.76e-05	0.0002585	119.8	2.161
	204615_x_at	isopentenyl-diphosphate delta isomerase 1	IDI1	chr10p15.3	0.0006014	0.0089178	1243	582.9	2.132
	1569355_at	Kv channel interacting protein 3, calsenilin	KCNIP3	chr2q21.1	5.61e-05	0.00211	52	24.4	2.131
	1556941_a_at	hypothetical protein LOC283484	LOC283484	chr13q33.3	1.86e-05	0.0011543	39	18.3	2.131					0.0001444	0.0010901	17.5	2.229	0.0005619	0.0055582	19.1	2.042
	206806_at	diacylglycerol kinase, iota	DGKI	chr7q32.3-q33	7.17e-05	0.0024382	121.6	57.1	2.13					5e-06	0.0001163	53.6	2.269
	204156_at	KIAA0999 protein	KIAA0999	chr11q23.3	0.0002113	0.0046478	300.6	141.1	2.13									0.0001115	0.0019486	176.6	1.702
	233870_at	neuron navigator 1	NAV1	---	0.0001422	0.0036529	247.6	116.4	2.127									1.28e-05	0.0005077	71.3	3.473
	210130_s_at	transmembrane 7 superfamily member 2	TM7SF2	chr11q13	0.000342	0.006293	518.8	243.9	2.127
	214239_x_at	polycomb group ring finger 2	PCGF2	chr17q12	9.26e-05	0.0028395	1533.3	721.1	2.126	7.3e-06	0.0030301	292.9	5.235	< 1e-07	< 1e-07	180.7	8.485	0.0003654	0.00421	788.2	1.945
	208662_s_at	tetratricopeptide repeat domain 3	TTC3	chr21q22.2	0.0006001	0.008913	3603.2	1699.1	2.121					7.1e-06	0.0001433	1111.7	3.241
	216399_s_at	zinc finger protein 291	ZNF291	chr15q24	1.31e-05	0.0009426	234.2	110.4	2.121
	244662_at	---	---	---	3.85e-05	0.0017011	85	40.1	2.12					1.2e-05	0.0002011	33.2	2.56
	215448_at	Clone 23638 mRNA sequence	---	---	0.0006032	0.0089348	55.3	26.1	2.119									4.24e-05	0.0010603	22.7	2.436
	212678_at	neurofibromin 1 (neurofibromatosis, von Recklinghausen disease, Watson disease)	NF1	chr17q11.2	9e-07	0.0002175	594.7	280.6	2.119					4.5e-06	0.000109	256.3	2.32	3.2e-06	0.0002343	200.5	2.966
	203651_at	zinc finger, FYVE domain containing 16	ZFYVE16	chr5q14	0.0001545	0.0038546	893.5	421.7	2.119									6.17e-05	0.0013329	396.3	2.255
	213351_s_at	transmembrane and coiled-coil domain family 1	TMCC1	chr3q21.3	8.2e-06	0.0007211	998	471.3	2.118					7.32e-05	0.0006729	399.1	2.501
	1558458_at	Hypothetical LOC401320	LOC401320	chr7p15.1	0.0001495	0.0037729	121.3	57.3	2.117					0.0009804	0.0044836	64.9	1.869
	202432_at	protein phosphatase 3 (formerly 2B), catalytic subunit, beta isoform	PPP3CB	chr10q21-q22	0.0002925	0.0056889	1754.2	828.6	2.117					6.2e-06	0.0001319	410.3	4.275	0.0005232	0.0053003	732.7	2.394
	241917_at	Transcribed locus	---	---	2.8e-05	0.0014577	94.1	44.5	2.115									1.02e-05	0.0004446	26.8	3.511
	228503_at	CDNA: FLJ22648 fis, clone HSI07329	---	---	4e-06	0.0004844	46.5	22	2.114					0.0003521	0.0020822	26.2	1.775
	204499_at	ATP/GTP binding protein 1	AGTPBP1	chr9q21.33	0.0004159	0.00707	165.1	78.1	2.114
	232442_at	Breast cancer anti-estrogen resistance 1	BCAR1	chr16q22-q23	0.0001898	0.00437	79.9	37.8	2.114
	202137_s_at	zinc finger, MYND domain containing 11	ZMYND11	chr10p14	6.64e-05	0.0023142	323.9	153.2	2.114					9.95e-05	0.000835	164.7	1.967	1.4e-06	0.0001456	131.1	2.471
1	229178_at	hypothetical protein LOC145786	LOC145786	chr15q21.1	0.0004148	0.00707	155.9	73.8	2.112	2.55e-05	0.0044104	36	4.331	< 1e-07	< 1e-07	44.8	3.48	0.0003709	0.0042441	74.9	2.081
	214132_at	ATP synthase, H+ transporting, mitochondrial F1 complex, gamma polypeptide 1	ATP5C1	chr10p15.1	0.0007022	0.0098556	297.4	140.8	2.112					0.0003134	0.0019122	165.4	1.798	1.42e-05	0.0005397	89.5	3.323
	229264_at	hypothetical LOC642441 /// hypothetical protein LOC730256 /// hypothetical protein LOC730257	LOC642441 /// LOC730256 /// LOC730257	chr1q21.1	0.0001041	0.0030386	329.9	156.2	2.112
	208667_s_at	suppression of tumorigenicity 13 (colon carcinoma) (Hsp70 interacting protein)	ST13	chr22q13.2	0.0004936	0.0079099	3668.4	1737.3	2.112					1.2e-06	4.94e-05	1586.2	2.313	0.0002823	0.0035483	1981.6	1.851
	237110_at	Transcribed locus	---	---	6.95e-05	0.0023947	135.5	64.2	2.111
	209407_s_at	deformed epidermal autoregulatory factor 1 (Drosophila)	DEAF1	chr11p15.5	0.0002503	0.0051838	872.2	413.1	2.111					5.8e-06	0.0001264	247.5	3.524
	1555765_a_at	guanine nucleotide binding protein (G protein), gamma 4	GNG4	chr1q42.3	0.0007833	0.0105391	246.4	116.7	2.111					0.000329	0.0019834	118.7	2.076
	235129_at	protein phosphatase 1, regulatory (inhibitor) subunit 1A	PPP1R1A	chr12q13.2	8.17e-05	0.0026231	95.2	45.1	2.111									8.05e-05	0.0015746	42.7	2.23
	233985_x_at	protein phosphatase 1, regulatory (inhibitor) subunit 9A	PPP1R9A	chr7q21.3	0.0002293	0.0049169	194.4	92.2	2.108									2.16e-05	0.0006972	72.8	2.67
	216167_at	leucine rich repeat neuronal 2	LRRN2	chr1q32.1	0.0001179	0.0032503	33.9	16.1	2.106					0.0001355	0.0010433	18.3	1.852	4.7e-06	0.0002868	14.2	2.387
	203884_s_at	RAB11 family interacting protein 2 (class I)	RAB11FIP2	chr10q26.11	0.0001905	0.0043787	405.6	192.6	2.106					2.8e-06	8.11e-05	190.9	2.125	0.0003336	0.0039546	210.4	1.928
	212655_at	zinc finger, CCHC domain containing 14	ZCCHC14	chr16q24.2	0.0009096	0.011539	840.5	399.1	2.106					0.0001085	0.000888	311.3	2.7	0.0003163	0.0038268	382.6	2.197
	235115_at	phosphodiesterase 8B	PDE8B	chr5q14.1	0.0003364	0.0062277	50.1	23.8	2.105					1.65e-05	0.0002488	19	2.637
	221519_at	F-box and WD repeat domain containing 4	FBXW4	chr10q24	1.3e-05	0.0009379	678.8	322.6	2.104
	232622_at	CDNA FLJ13803 fis, clone THYRO1000187	---	---	0.0001981	0.0044669	120.7	57.4	2.103									6e-07	9.2e-05	34.9	3.458
	203156_at	A kinase (PRKA) anchor protein 11	AKAP11	chr13q14.11	0.0003198	0.006008	1868.7	888.6	2.103					2.79e-05	0.0003516	998	1.872	8.9e-06	0.0004081	641.8	2.912
	226631_at	similar to CG9643-PA	LOC399818	chr10q26.13	6.13e-05	0.0022039	158.8	75.5	2.103	0.0001097	0.0074687	33.2	4.783	1e-07	1.24e-05	30.2	5.258
	238646_at	Transcribed locus	---	---	0.0003871	0.0067746	152.8	72.7	2.102
	1568877_a_at	acyl-Coenzyme A binding domain containing 5	ACBD5	chr10p12.1	2.55e-05	0.001383	139.1	66.2	2.101									0.0001979	0.0028219	68.1	2.043
	1555313_a_at	MCF.2 cell line derived transforming sequence	MCF2	chrXq27	0.0006351	0.0092149	21.2	10.1	2.099
	222517_at	adaptor-related protein complex 3, mu 1 subunit	AP3M1	chr10q22.2	1.51e-05	0.0010295	330.5	157.5	2.098	0.0001645	0.0086239	155.8	2.121	0.0002321	0.0015333	170	1.944
	1554675_a_at	synaptonemal complex central element protein 1	SYCE1	chr10q26.3	0.0007332	0.0101272	40.7	19.4	2.098									0.0008533	0.0072963	16.8	2.423
	208723_at	ubiquitin specific peptidase 11	USP11	chrXp11.23	4.1e-06	0.0004932	3876.9	1848.2	2.098					1.8e-06	6.25e-05	1656.8	2.34
	218878_s_at	sirtuin (silent mating type information regulation 2 homolog) 1 (S. cerevisiae)	SIRT1	chr10q21.3	4e-07	0.0001476	370.7	176.8	2.097					0.0001786	0.0012727	164.7	2.251
	243090_at	Transcribed locus	---	---	2.8e-06	0.0004045	46.1	22	2.095					7.48e-05	0.0006831	24.6	1.874	4.15e-05	0.0010469	22	2.095
	224686_x_at	Leucine rich repeat containing 37, member A2 /// CDNA clone IMAGE:4902949	LRRC37A2	chr17q21.32	0.000477	0.0077255	1144.8	546.4	2.095
	206019_at	RNA binding motif protein 19	RBM19	chr12q24.13-q24.21	1.59e-05	0.0010603	283.3	135.3	2.094	4.65e-05	0.0055545	170.3	1.664	0.0009924	0.0045218	186.3	1.521	2.1e-06	0.0001832	144	1.967
	240103_at	Transcribed locus	---	---	0.0009903	0.0121837	41	19.6	2.092
	214107_x_at	hypothetical protein FLJ11822	LOC440434	chr17q12	3.74e-05	0.0016811	558.1	266.8	2.092
	219336_s_at	activating signal cointegrator 1 complex subunit 1	ASCC1	chr10pter-q25.3	4.22e-05	0.0018033	416.5	199.3	2.09
	1558732_at	---	---	---	0.0002487	0.0051664	379.1	181.6	2.088					4.19e-05	0.000461	1440.9	0.263
	220447_at	histamine receptor H3	HRH3	chr20q13.33	0.0006456	0.0093251	68.5	32.8	2.088
	239888_at	Transcribed locus	---	---	0.0001365	0.0035651	107.2	51.4	2.086					2.9e-06	8.31e-05	30.8	3.481
	205937_at	cell growth regulator with EF-hand domain 1	CGREF1	chr2p23.3	2.49e-05	0.0013612	180.4	86.5	2.086					0.0004207	0.0023849	89.2	2.022
	227781_x_at	family with sequence similarity 57, member B	FAM57B	chr16p11.2	2.5e-06	0.0003814	228.8	109.8	2.084									0.000282	0.0035478	135.4	1.69
	61297_at	CASK interacting protein 2	CASKIN2	chr17q25.1	3.63e-05	0.0016673	335	160.9	2.082					0.0009591	0.004412	168.2	1.992
	202250_s_at	WD repeat domain 42A	WDR42A	chr1q22-q23	0.0007307	0.0101027	463.1	222.5	2.081					0.0002252	0.0014986	265.1	1.747	0.000816	0.0070962	304.5	1.521
	211973_at	AF034176 Human mRNA (Tripodis and Ragoussis) Homo sapiens cDNA clone ntcon5 contig	---	---	2.34e-05	0.0013148	101.3	48.7	2.08	0.0005122	0.0136679	455.2	0.223
	212452_x_at	MYST histone acetyltransferase (monocytic leukemia) 4	MYST4	chr10q22.2	7.2e-05	0.0024438	264.8	127.3	2.08									0.0009725	0.0079603	143	1.852
	227251_at	WD repeat domain 22	WDR22	chr14q23-q24.1	0.00041	0.0070192	334.4	160.8	2.08					3.56e-05	0.0004139	153.6	2.177	3.74e-05	0.0009829	139	2.406
	1560741_at	small nuclear ribonucleoprotein polypeptide N	SNRPN	chr15q11.2	0.0004991	0.0079653	422.3	203.2	2.078									1.6e-06	0.0001552	85	4.968
	239889_at	Chromosome 13 open reading frame 21	C13orf21	chr13q14.11	0.0001964	0.0044517	94.3	45.4	2.077									0.0001273	0.0021287	35	2.694
	233050_at	chromosome 6 open reading frame 174	C6orf174	chr6q22.33	2.43e-05	0.0013405	44.4	21.4	2.075
	228320_x_at	coiled-coil domain containing 64	CCDC64	chr12q24.23	0.0002024	0.0045265	175.3	84.5	2.075
	225130_at	zinc finger, RAN-binding domain containing 1	ZRANB1	chr10q26.13	7e-07	0.000195	163.1	78.6	2.075					7.42e-05	0.0006797	95.8	1.703
	225877_at	trypsin domain containing 1	TYSND1	chr10q22.1	5.24e-05	0.002032	133.8	64.5	2.074
1	1558310_s_at	hypothetical protein FLJ90723	FLJ90723	chr5p13.1	0.0001881	0.0043473	71.1	34.3	2.073	5.84e-05	0.0058829	26.9	2.643	9.91e-05	0.0008332	35.5	2.003	7e-07	9.96e-05	22.2	3.203
	229628_s_at	KIAA1529	KIAA1529	chr9q22.33	0.000432	0.0072499	121.5	58.6	2.073
	201535_at	ubiquitin-like 3	UBL3	chr13q12-q13	0.0005061	0.0080301	2537.8	1224	2.073
	218297_at	chromosome 10 open reading frame 97	C10orf97	chr10p13	8.6e-06	0.0007373	408.8	197.4	2.071					8.46e-05	0.0007475	198.9	2.055
	1557830_at	CDNA FLJ10112 fis, clone HEMBA1002750	---	---	0.0002156	0.0047155	88.8	42.9	2.07									0.0002404	0.0032022	32.6	2.724
	243068_at	Transcribed locus	---	---	5.85e-05	0.0021529	41.8	20.2	2.069
	214802_at	exocyst complex component 7	EXOC7	chr17q25.1	3.7e-05	0.00167	311.8	150.7	2.069
	203538_at	calcium modulating ligand	CAMLG	chr5q23	1.1e-05	0.0008521	1579.2	763.5	2.068					2.19e-05	0.0002979	537.2	2.94
	209834_at	carbohydrate (chondroitin 6) sulfotransferase 3	CHST3	chr10q22.1	0.0001494	0.0037729	648.4	313.6	2.068	0.0002064	0.0093258	178.5	3.632	5.85e-05	0.0005767	303.1	2.139
	229839_at	Scavenger receptor class A, member 5 (putative)	SCARA5	chr8p21.1	0.0007876	0.0105723	27.5	13.3	2.068
	226186_at	CDNA clone IMAGE:5301189	---	---	0.0007941	0.0106152	1113.4	539	2.066					1e-06	4.4e-05	272.8	4.081
	211870_s_at	protocadherin alpha 3	PCDHA3	chr5q31	0.0001483	0.0037565	71.9	34.8	2.066
	209349_at	RAD50 homolog (S. cerevisiae)	RAD50	chr5q31	0.0008416	0.0110301	173.9	84.2	2.065	0.0004173	0.012477	56.4	3.083	3.16e-05	0.0003821	59.6	2.918
	215090_x_at	hypothetical protein FLJ11822	LOC440434	chr17q12	5.89e-05	0.0021589	706.8	342.4	2.064
	1563109_at	CDNA clone IMAGE:4177309	---	---	7e-07	0.000195	102.1	49.5	2.063
	229318_at	CDNA clone IMAGE:4814437	---	---	2e-07	9.67e-05	233	113	2.062
	222128_at	NOL1/NOP2/Sun domain family, member 6	NSUN6	chr10p12.33	9.59e-05	0.0028904	89.9	43.6	2.062
	203894_at	tubulin, gamma 2	TUBG2	chr17q21	9.88e-05	0.0029341	685.5	333	2.059					2.64e-05	0.0003383	337.5	2.031	6.4e-06	0.0003397	312.3	2.195
	235729_at	zinc finger protein 514	ZNF514	chr2q11.1	0.0007758	0.0104666	296.1	143.8	2.059
	220040_x_at	KIAA1166	KIAA1166	chrXq11.1	6e-06	0.0006057	321.6	156.3	2.058	0.0001105	0.0074687	161.3	1.994	8.01e-05	0.000718	183.9	1.749
	242490_at	---	---	---	3.07e-05	0.0015228	239.8	116.7	2.055	3.7e-06	0.0026169	87.7	2.734	0.0001529	0.0011367	149.3	1.606	3.35e-05	0.0009208	79	3.035
	1560703_at	Nitric oxide synthase 2A (inducible, hepatocytes)	NOS2A	chr17q11.2-q12	1.85e-05	0.001152	113	55	2.055									8.2e-06	0.0003921	39.2	2.883
	212594_at	programmed cell death 4 (neoplastic transformation inhibitor)	PDCD4	chr10q24	3e-06	0.0004212	146.7	71.4	2.055
	212124_at	zinc finger, MIZ-type containing 1	ZMIZ1	chr10q22.3	0.0001343	0.0035245	2919.7	1420.7	2.055					1.1e-06	4.66e-05	895.6	3.26
	227611_at	threonyl-tRNA synthetase-like 2	TARSL2	chr15q26.3	0.0006915	0.0097396	387.4	188.6	2.054
	218590_at	progressive external ophthalmoplegia 1	PEO1	chr10q23.3-q24.3	0.0009983	0.012238	250.7	122.1	2.053					0.0002044	0.0014034	119.2	2.103
	224787_s_at	RAB18, member RAS oncogene family	RAB18	chr10p12.1	1e-06	0.0002295	1481.5	721.7	2.053					6e-07	3.34e-05	431	3.437	0.0009902	0.0080605	831.1	1.783
	242850_at	MRNA; cDNA DKFZp686E0389 (from clone DKFZp686E0389)	---	---	9.3e-06	0.0007649	63.6	31	2.052
	225143_at	sideroflexin 4	SFXN4	chr10q26.11	0.0001653	0.0040111	506.2	246.8	2.051	1.71e-05	0.0040497	141.7	3.572	1.2e-06	4.94e-05	151.7	3.337
	213551_x_at	polycomb group ring finger 2	PCGF2	chr17q12	1.68e-05	0.0010975	498.1	243	2.05	0.0004525	0.0129295	136.8	3.641	3e-07	2.34e-05	116.2	4.287	0.0006414	0.0060516	314.3	1.585
	214359_s_at	heat shock protein 90kDa alpha (cytosolic), class B member 1	HSP90AB1	chr6p12	0.0004157	0.00707	2413.2	1178.6	2.048					9e-06	0.000166	1001.2	2.41
	202332_at	casein kinase 1, epsilon	CSNK1E	chr22q13.1	0.0001091	0.0031228	918.3	448.5	2.047	0.0003009	0.0108112	433.6	2.118	9.4e-06	0.0001708	347.5	2.643
	215624_at	tuberous sclerosis 2	TSC2	chr16p13.3	4.92e-05	0.0019499	155.2	75.8	2.047									8e-07	0.0001084	48.4	3.207
	202967_at	glutathione S-transferase A4	GSTA4	chr6p12.1	7.83e-05	0.0025591	2603.6	1272.5	2.046					< 1e-07	< 1e-07	627.8	4.147
	221971_x_at	centaurin, gamma-like family, member 1 /// centaurin, gamma-like family, member 6 /// centaurin, gamma-like family, member 9 pseudogene /// centaurin, gamma-like family, member 7 /// centaurin, gamma-like family, member 2	CTGLF1 /// CTGLF2 /// CTGLF6 /// CTGLF7 /// CTGLF9P	chr10q11.21 /// chr10q11.22 /// chr10q22.2	1.26e-05	0.0009324	724.9	354.5	2.045									9e-07	0.0001165	284.8	2.545
	1558937_s_at	MRNA (fetal brain cDNA b2_2g)	---	---	0.000426	0.007185	235.3	115.1	2.044	0.0002661	0.0103235	72.4	3.25					< 1e-07	< 1e-07	29.6	7.949
	1554627_a_at	activating signal cointegrator 1 complex subunit 1	ASCC1	chr10pter-q25.3	3.35e-05	0.0015881	530.5	259.5	2.044
	211938_at	eukaryotic translation initiation factor 4B	EIF4B	chr12q13.13	5.5e-06	0.0005776	3713.8	1818.8	2.042	0.0007199	0.0155525	890.8	4.169	2.5e-06	7.57e-05	1335.6	2.781	0.0009389	0.0077885	1950.5	1.904
	235573_at	Full-length cDNA clone CS0DF022YM06 of Fetal brain of Homo sapiens (human)	---	---	0.0002577	0.0052652	148.4	72.7	2.041					1.96e-05	0.0002774	50.8	2.921
	209916_at	dehydrogenase E1 and transketolase domain containing 1	DHTKD1	chr10p14	0.0005393	0.0083215	502	245.9	2.041	2.91e-05	0.0046469	204.6	2.454	0.0009722	0.004458	270.4	1.857	6.37e-05	0.0013627	225	2.231
	225663_at	acyl-Coenzyme A binding domain containing 5	ACBD5	chr10p12.1	1.8e-06	0.0003244	1811.4	887.9	2.04					2.2e-06	7.01e-05	896.1	2.021
	222562_s_at	tankyrase, TRF1-interacting ankyrin-related ADP-ribose polymerase 2	TNKS2	chr10q23.3	0.0003647	0.0065175	183.1	89.8	2.039
	212343_at	Yip1 domain family, member 6	YIPF6	chrXq12	1.63e-05	0.0010712	892.1	437.5	2.039	0.0007143	0.0155295	261.9	3.406	8.1e-06	0.0001548	319.8	2.79
	226713_at	coiled-coil domain containing 50	CCDC50	chr3q28	0.0007165	0.0099771	1052.4	516.3	2.038	0.00049	0.0133936	204.1	5.156	1.98e-05	0.0002791	309.2	3.404
	229001_at	Protein phosphatase 1, regulatory (inhibitor) subunit 3E	PPP1R3E	chr14q11.2	4.25e-05	0.0018091	382.1	187.5	2.038
	244360_at	F-box and leucine-rich repeat protein 17	FBXL17	chr5q21.3	2.74e-05	0.0014402	83.9	41.2	2.036	0.0003887	0.0121165	34.2	2.453	1.8e-05	0.000262	29.1	2.883
	231167_at	Transcribed locus	---	---	0.0005409	0.0083375	52.3	25.7	2.035					0.00016	0.0011745	297.3	0.176
	212504_at	DIP2 disco-interacting protein 2 homolog C (Drosophila)	DIP2C	chr10p15.3	0.0005794	0.0087146	633.6	311.3	2.035
	228590_at	Pentatricopeptide repeat domain 3	PTCD3	chr2p11.2	0.0001183	0.0032548	500.8	246.1	2.035					0.0001232	0.0009727	265.3	1.888	3.6e-06	0.0002473	173.7	2.883
	232480_at	FLJ27365 protein	FLJ27365	chr22q13.31	0.0004953	0.0079296	413.3	203.3	2.033									0.0001447	0.0023039	157.5	2.624
	201962_s_at	ring finger protein 41	RNF41	chr12q13.2	0.0007068	0.0098925	426	209.5	2.033					1e-07	1.24e-05	126	3.381
	200813_s_at	platelet-activating factor acetylhydrolase, isoform Ib, alpha subunit 45kDa	PAFAH1B1	chr17p13.3	0.0004817	0.0077758	947.4	466.2	2.032
	221846_s_at	CASK interacting protein 2	CASKIN2	chr17q25.1	1.61e-05	0.0010684	250	123.1	2.031	0.0005537	0.0141173	117.8	2.122	0.0004684	0.0025784	140.7	1.777
	214817_at	unc-13 homolog A (C. elegans)	UNC13A	chr19p13.11	0.0001132	0.00319	270.6	133.3	2.03					0.0007302	0.0035996	139.6	1.938
	238553_at	hypothetical protein LOC399761 /// hypothetical protein LOC643564 /// centaurin, gamma-like family, member 9 pseudogene /// centaurin, gamma-like family, member 2	CTGLF2 /// CTGLF9P /// LOC399761 /// LOC643564	chr10q11.22 /// chr10q22.2	0.0003676	0.0065432	48.5	23.9	2.029									4.64e-05	0.0011213	15.2	3.191
	237223_at	---	---	---	6.52e-05	0.0022884	103.2	50.9	2.028									0.0002915	0.0036297	48.6	2.123
	243910_x_at	CDNA FLJ30383 fis, clone BRACE2008102	---	---	8.62e-05	0.0027087	715.9	353	2.028					8e-07	3.94e-05	200.8	3.565	4.57e-05	0.0011112	413.3	1.732
	218207_s_at	stathmin-like 3	STMN3	chr20q13.3	0.000637	0.0092302	121	59.7	2.027					5e-07	3.02e-05	43.4	2.788	0.000265	0.0033989	68	1.779
	241877_at	Transcribed locus, strongly similar to NP_001039459.1 protein LOC508163 [Bos taurus]	---	---	2.1e-06	0.000354	101.7	50.2	2.026
	205663_at	poly(rC) binding protein 3	PCBP3	chr21q22.3	1.6e-06	0.0003034	180.7	89.2	2.026									1.3e-06	0.00014	79.3	2.279
	212528_at	CDNA clone IMAGE:3878236	---	---	0.0001065	0.0030774	573.4	283.1	2.025					0.0002863	0.0017882	291.3	1.968
1	217969_at	chromosome 11 open reading frame2	C11orf2	chr11q13	4.14e-05	0.0017803	2040.3	1008	2.024	0.0008376	0.0165299	725	2.814	2e-07	1.91e-05	518.7	3.933	7.74e-05	0.0015405	605.1	3.372
	1556984_at	Full length insert cDNA clone YU27A09	---	---	5.8e-06	0.0005943	119.6	59.1	2.024									1.77e-05	0.0006137	53	2.257
	216439_at	tyrosine kinase, non-receptor, 2	TNK2	chr3q29	3e-07	0.0001232	208.1	102.8	2.024									3e-07	6.43e-05	90.3	2.305
	221763_at	jumonji domain containing 1C	JMJD1C	chr10q21.2	0.0001378	0.0035854	1432.3	707.9	2.023					5e-07	3.02e-05	258.1	5.549	7.59e-05	0.00152	423	3.386
	228119_at	leucine-rich repeats and calponin homology (CH) domain containing 3	LRCH3	chr3q29	0.0005975	0.0088841	330.2	163.3	2.022									0.0003581	0.0041528	90.8	3.637
	1553145_at	hypothetical FLJ39653	FLJ39653	chr4p15.32	0.0004746	0.007698	329.7	163.3	2.019	0.0001187	0.0076011	121.4	2.716					2.44e-05	0.000752	110.4	2.986
	239609_s_at	1-acylglycerol-3-phosphate O-acyltransferase 7 (lysophosphatidic acid acyltransferase, eta)	AGPAT7	chr15q14	0.0006516	0.0093573	64.9	32.2	2.016
	221432_s_at	solute carrier family 25, member 28	SLC25A28	chr10q23-q24	3.11e-05	0.0015329	418.1	207.4	2.016
	229024_at	CDNA FLJ10151 fis, clone HEMBA1003402	---	---	0.0001684	0.004061	118.3	58.7	2.015					0.0003252	0.0019655	45.2	2.617
	240521_at	---	---	---	3.69e-05	0.00167	121.5	60.3	2.015					0.0007265	0.0035887	230.3	0.528
	229388_at	CDNA clone IMAGE:5295564	---	---	6.7e-06	0.0006419	163.7	81.3	2.014	0.0009724	0.0176842	100.5	1.629
	212765_at	calmodulin regulated spectrin-associated protein 1-like 1	CAMSAP1L1	chr1q32.1	0.0001247	0.0033631	2649.7	1317.1	2.012					< 1e-07	< 1e-07	582.8	4.546	3.39e-05	0.0009275	920	2.88
	207383_s_at	rhomboid, veinlet-like 1 (Drosophila)	RHBDL1	chr16p13.3	1.02e-05	0.0008132	135.2	67.2	2.012					3.16e-05	0.0003821	63.5	2.129
	230834_at	Transcribed locus	---	---	0.0001503	0.0037792	93.9	46.7	2.011					0.0009495	0.0043752	52.8	1.778
	200898_s_at	meningioma expressed antigen 5 (hyaluronidase)	MGEA5	chr10q24.1-q24.3	6.4e-06	0.0006286	530.6	263.9	2.011					1.67e-05	0.0002507	266.3	1.992
	213309_at	phospholipase C-like 2	PLCL2	chr3p24.3	0.0009972	0.0122272	317.4	157.8	2.011					1.9e-06	6.44e-05	98.7	3.216
	203793_x_at	polycomb group ring finger 2	PCGF2	chr17q12	0.0001467	0.0037351	431.4	214.6	2.01					0.0005689	0.0029806	208.7	2.067
	205803_s_at	transient receptor potential cation channel, subfamily C, member 1	TRPC1	chr3q22-q24	0.0005729	0.0086526	465.9	231.8	2.01					1.15e-05	0.0001949	195.5	2.383
	215010_s_at	BR serine/threonine kinase 2	BRSK2	chr11p15.5	1.48e-05	0.0010141	73.9	36.8	2.008
	230320_at	transforming growth factor beta regulator 1	TBRG1	chr11q24.2	6.56e-05	0.0022951	320.1	159.5	2.007									0.0008902	0.0075014	182.6	1.753
	228068_at	chromosome 10 open reading frame 132	C10orf132	chr10q24.2	0.0001623	0.0039676	211	105.2	2.006									8.82e-05	0.001669	75.2	2.806
	1560035_at	hypothetical protein FLJ33590	FLJ33590	chr2q37.3	1.39e-05	0.000977	202.6	101	2.006					0.0007508	0.0036764	98.8	2.051	2.1e-06	0.0001832	77.7	2.607
	205320_at	adenomatosis polyposis coli 2	APC2	chr19p13.3	0.0004117	0.0070373	1743.3	870	2.004					0.0001094	0.0008921	814.3	2.141
	216251_s_at	tubulin tyrosine ligase-like family, member 12	TTLL12	chr22q13.31	8.67e-05	0.0027197	337.2	168.3	2.004					2.6e-06	7.73e-05	123.6	2.728	0.0009636	0.0079124	227.7	1.481
	228127_at	CDNA FLJ41679 fis, clone HCASM2003212	---	---	4.08e-05	0.0017741	319.6	159.6	2.003
	217004_s_at	MCF.2 cell line derived transforming sequence	MCF2	chrXq27	0.0001409	0.0036366	91.9	45.9	2.002					0.0005356	0.0028457	46.8	1.964	0.0001391	0.0022469	42.5	2.162
	221527_s_at	par-3 partitioning defective 3 homolog (C. elegans)	PARD3	chr10p11.22-p11.21	3e-06	0.0004212	323.5	161.6	2.002	7.5e-06	0.0030301	82.5	3.921
	202105_at	immunoglobulin (CD79A) binding protein 1	IGBP1	chrXq13.1-q13.3	0.0002014	0.0045208	987.6	493.6	2.001	0.0007086	0.0155025	413.8	2.387	0.00012	0.0009542	420.7	2.348
	228566_at	Hypothetical protein FLJ10656	P15RS	chr18q12.2	0.0005013	0.0079818	536.3	268	2.001	6.88e-05	0.0061362	254.4	2.108	0.0005135	0.0027583	317.2	1.691	5.64e-05	0.0012608	208.2	2.576
	233873_x_at	PAP associated domain containing 1	PAPD1	chr10p11.23	4e-07	0.0001476	350.7	175.3	2.001									0.0002435	0.0032254	193.8	1.81
	1565975_at	CDNA FLJ23646 fis, clone COL03258	---	---	6.3e-06	0.0006244	74	37	2	4.31e-05	0.0054361	36.2	2.044					2.2e-05	0.0007051	24.5	3.02
	222390_at	---	---	---	5e-07	0.0001675	2153.1	1079.1	1.995									0.0007191	0.0065377	1379.4	1.561
	237131_at	hypothetical protein FLJ36032	FLJ36032	chr1q21.3	4.2e-05	0.001799	228	114.3	1.995
	1554487_a_at	cAMP responsive element binding protein-like 1	CREBL1	chr6p21.3	0.0003086	0.0058763	124.8	62.6	1.994					2.08e-05	0.0002879	43.6	2.862	< 1e-07	< 1e-07	33.6	3.714
	1554522_at	cyclin M2	CNNM2	chr10q24.32	3.29e-05	0.0015706	27.5	13.8	1.993
	219591_at	cell cycle exit and neuronal differentiation 1	CEND1	chr11p15.5	4.31e-05	0.0018247	798.6	401	1.992					0.0004067	0.0023231	461	1.732
	202361_at	SEC24 related gene family, member C (S. cerevisiae)	SEC24C	chr10q22.2	1.62e-05	0.0010698	816.2	409.8	1.992	9.58e-05	0.0070797	341.5	2.39	0.0001647	0.0011991	445.5	1.832
	215481_s_at	peroxisomal biogenesis factor 5	PEX5	chr12p13.3	0.0001953	0.0044423	120.8	60.7	1.99					0.0002325	0.001535	56	2.157
	203488_at	latrophilin 1	LPHN1	chr19p13.2	5.25e-05	0.002032	588.8	296	1.989
	224784_at	myeloid/lymphoid or mixed-lineage leukemia (trithorax homolog, Drosophila); translocated to, 6	MLLT6	chr17q21	0.0001004	0.0029607	1200.4	604.5	1.986									5.8e-06	0.0003209	610.2	1.967
	242965_at	Transcribed locus	---	---	0.0003458	0.006331	37.7	19	1.984									0.0008401	0.0072275	20.5	1.839
	242292_at	hCG1731871 /// similar to chromosome X open reading frame 50	hCG_1731871 /// LOC729488	chrXq13.1	0.00054	0.0083284	100.2	50.5	1.984					5.74e-05	0.0005693	33.9	2.956
	230069_at	sideroflexin 1	SFXN1	---	0.0006759	0.0095903	800.6	403.8	1.983					< 1e-07	< 1e-07	96.6	8.288
	209447_at	spectrin repeat containing, nuclear envelope 1	SYNE1	chr6q25	9.11e-05	0.0028123	561.2	283	1.983
	233433_at	CDNA FLJ13810 fis, clone THYRO1000279	---	---	9.8e-06	0.0007906	90.2	45.5	1.982					0.0003796	0.0022022	58.1	1.552
	215099_s_at	retinoid X receptor, beta	RXRB	chr6p21.3	9.87e-05	0.0029327	96.7	48.8	1.982
	202136_at	zinc finger, MYND domain containing 11	ZMYND11	chr10p14	1.4e-06	0.000278	2254.7	1138.3	1.981									7e-07	9.96e-05	934	2.414
	225066_at	---	---	---	0.0004728	0.0076803	145.7	73.6	1.98
	204795_at	proline rich 3	PRR3	chr6p21.33	7.8e-06	0.0007018	506.4	255.9	1.979	0.0001782	0.0089008	188.7	2.684	9e-07	4.16e-05	154.2	3.284	9.36e-05	0.0017352	233.4	2.17
	32094_at	carbohydrate (chondroitin 6) sulfotransferase 3	CHST3	chr10q22.1	0.0001396	0.003615	670.2	338.8	1.978	0.0002937	0.0107004	227.3	2.949	0.0004675	0.0025753	373.6	1.794
	213220_at	hypothetical protein LOC92482	LOC92482	chr10q25.2	2.75e-05	0.0014438	519.1	262.4	1.978					0.0005046	0.002722	332.4	1.562
	209430_at	BTAF1 RNA polymerase II, B-TFIID transcription factor-associated, 170kDa (Mot1 homolog, S. cerevisiae)	BTAF1	chr10q22-q23	0.0001971	0.0044517	519.2	262.6	1.977					0.0006912	0.0034552	266.7	1.947
	212076_at	myeloid/lymphoid or mixed-lineage leukemia (trithorax homolog, Drosophila)	MLL	chr11q23	4.1e-06	0.0004932	465	235.2	1.977
	1556039_s_at	CDNA clone IMAGE:4151570	---	---	2.9e-05	0.0014811	460.3	232.9	1.976	0.0004337	0.0127205	157.3	2.926	1.38e-05	0.0002203	237	1.942
	225417_at	enhancer of polycomb homolog 1 (Drosophila)	EPC1	chr10p11	< 1e-07	< 1e-07	596.1	301.6	1.976	0.0005599	0.0141984	234	2.547	0.0001051	0.000869	314.8	1.894
	244609_at	Transcribed locus	---	---	2.62e-05	0.0014001	54.1	27.4	1.974					0.0002469	0.0016024	28.7	1.885	6.8e-06	0.000351	18.5	2.924
	226056_at	Cdc42 GTPase-activating protein	CDGAP	chr3q13.32-q13.33	0.0005331	0.0082789	401.9	203.6	1.974	1.28e-05	0.0035402	70.7	5.685	1e-06	4.4e-05	85.2	4.717
	231805_at	prolactin releasing hormone receptor	PRLHR	chr10q26.13	2.3e-06	0.0003694	46.9	23.8	1.971									0.0001662	0.0025074	26.7	1.757
	1559731_x_at	LRP16 protein	LRP16	chr11q11	2.34e-05	0.0013148	32.7	16.6	1.97									5.66e-05	0.0012637	15.3	2.137
	204732_s_at	tripartite motif-containing 23	TRIM23	chr5q12.3	0.0002556	0.0052498	416.3	211.3	1.97									0.0006125	0.0058787	189.2	2.2
	227614_at	hexokinase domain containing 1	HKDC1	chr10q21.3	0.0007403	0.0101839	89	45.2	1.969
	238134_at	---	---	---	0.0001467	0.0037351	49	24.9	1.968									0.0001562	0.0024145	20.8	2.356
	232225_at	CDNA FLJ11764 fis, clone HEMBA1005685	---	---	2.34e-05	0.0013148	159.1	80.9	1.967									1e-07	3.07e-05	62.9	2.529
	1553883_at	zinc finger protein 99	ZNF99	chr19p12	6e-06	0.0006057	17.7	9	1.967	0.0004509	0.0129295	8.7	2.034	0.0002887	0.0017997	9.6	1.844	0.000796	0.0069902	9.9	1.788
	226425_at	CAP-GLY domain containing linker protein family, member 4	CLIP4	chr2p23.2	0.0005438	0.0083705	653.8	332.6	1.966					0.0008752	0.0041119	381	1.716
	221279_at	ganglioside-induced differentiation-associated protein 1	GDAP1	chr8q21.11	5.76e-05	0.0021356	87.9	44.7	1.966
	205679_x_at	aggrecan	ACAN	chr15q26.1	0.0007028	0.0098556	299.9	152.6	1.965
	212453_at	KIAA1279	KIAA1279	chr10q21.3	2.07e-05	0.0012288	857.7	436.9	1.963					0.0001197	0.0009527	448.1	1.914
	230027_s_at	mitochondrial ribosomal protein L43	MRPL43	chr10q24.31	0.0006809	0.0096351	498.3	253.8	1.963	0.0006699	0.0151617	164	3.038	8.19e-05	0.0007301	201.7	2.471
	217896_s_at	NEFA-interacting nuclear protein NIP30	NIP30	chr16q13	8.6e-06	0.0007373	766.6	390.6	1.963	0.0008115	0.016282	294.6	2.602	4.7e-06	0.0001118	343.1	2.234
	226934_at	CDNA FLJ41019 fis, clone UTERU2019096	---	---	0.0001697	0.0040774	985	502.1	1.962					5.6e-06	0.0001239	362.2	2.719	6.83e-05	0.0014275	204	4.828
	233068_at	CDNA FLJ13202 fis, clone NT2RP3004503	---	---	0.0001872	0.0043394	513.3	261.9	1.96					0.0002054	0.0014084	244	2.104	0.0002286	0.0031025	207	2.48
	227536_at	Zinc finger CCCH-type containing 13	ZC3H13	chr13q14.12	0.0005097	0.0080661	847.7	432.8	1.959									4.18e-05	0.001053	253.5	3.344
	241728_at	Transcribed locus	---	---	4.44e-05	0.0018454	41.9	21.4	1.958	0.000267	0.0103235	20.2	2.074					0.0004357	0.0047072	22.2	1.887
	202455_at	histone deacetylase 5	HDAC5	chr17q21	0.0007384	0.0101654	409.1	208.9	1.958
	226583_at	FLJ40142 protein	FLJ40142	chr12q24.11	0.0006684	0.0095234	764.4	390.8	1.956
	241874_at	similar to bovine IgA regulatory protein	LOC492311	chr5q31	5.96e-05	0.00217	211.3	108.2	1.953									0.0007683	0.0068404	92.3	2.289
	232601_at	CDNA FLJ12007 fis, clone HEMBB1001588	---	---	4.08e-05	0.0017741	192.5	98.6	1.952									< 1e-07	< 1e-07	53.9	3.571
	221850_x_at	centaurin, gamma-like family, member 1 /// KIAA1975 protein similar to MRIP2 /// centaurin, gamma-like family, member 3 /// centaurin, gamma-like family, member 4 /// centaurin, gamma-like family, member 9 pseudogene /// centaurin, gamma-like family, memb	CTGLF1 /// CTGLF3 /// CTGLF4 /// CTGLF5 /// CTGLF9P /// KIAA1975	chr10q11.21 /// chr10q11.22 /// chr10q11.23 /// chr10q23.2	3.2e-05	0.0015521	728.6	373.3	1.952									1.8e-06	0.0001661	270.6	2.693
	209741_x_at	zinc finger protein 291	ZNF291	chr15q24	3.37e-05	0.0015927	341.8	175.1	1.952
	1560091_a_at	PHD finger protein 21B	PHF21B	chr22q13.31	1e-07	5.63e-05	72.4	37.1	1.951	0.0001055	0.0074048	31.8	2.277	4.3e-06	0.0001061	32.7	2.214
	228512_at	Pentatricopeptide repeat domain 3	PTCD3	chr2p11.2	0.0001281	0.0034093	406.2	208.2	1.951					0.0004176	0.0023712	228	1.782	1.1e-05	0.0004635	171.8	2.364
	216290_x_at	CDNA FLJ10002 fis, clone HEMBA1000046	---	---	0.0008601	0.0111627	105.1	53.9	1.95	3.98e-05	0.0052507	37.7	2.788	2e-06	6.65e-05	39.5	2.661	< 1e-07	< 1e-07	21.8	4.821
	207561_s_at	amiloride-sensitive cation channel 3	ACCN3	chr7q35	4.98e-05	0.0019609	91	46.7	1.949
	228354_at	chromosome 10 open reading frame 83	C10orf83	chr10q24.1	0.0008274	0.010912	446.7	229.2	1.949
	223960_s_at	chromosome 16 open reading frame 5	C16orf5	chr16p13.3	0.0001476	0.0037475	1139.9	584.8	1.949									0.0006354	0.0060161	485.2	2.349
	229236_s_at	sideroflexin 4	SFXN4	chr10q26.11	0.0007531	0.0102797	263.4	135.2	1.948					9.7e-06	0.0001745	84.9	3.102
	231787_at	solute carrier family 25, member 27	SLC25A27	chr6p11.2-q12	0.0001064	0.0030774	50.2	25.8	1.946
	228615_at	hypothetical protein LOC286161	LOC286161	chr8p23.3	2.81e-05	0.0014602	320.4	164.9	1.943	0.0003811	0.0119954	179.7	1.783	0.0001521	0.001132	151.7	2.112	0.0002074	0.0029095	171.3	1.87
	235193_at	Transcribed locus	---	---	0.0006913	0.0097396	107	55.1	1.942
	203796_s_at	B-cell CLL/lymphoma 7A	BCL7A	chr12q24.13	0.0003867	0.0067746	149	76.8	1.94
	1555469_a_at	cytoplasmic linker associated protein 2	CLASP2	chr3p22.3	0.000528	0.008245	259.8	134	1.939									0.0001248	0.0020965	80.1	3.243
	210976_s_at	phosphofructokinase, muscle	PFKM	chr12q13.3	0.0001398	0.0036167	2535	1307.7	1.939					3.4e-06	9.14e-05	472	5.371
	203030_s_at	protein tyrosine phosphatase, receptor type, N polypeptide 2	PTPRN2	chr7q36	0.0004549	0.0074988	300.8	155.1	1.939					1.35e-05	0.0002175	89.2	3.372
	232837_at	kinesin family member 13A	KIF13A	chr6p23	0.0006651	0.0094931	78.7	40.6	1.938
	215586_at	CDNA FLJ14111 fis, clone MAMMA1001630	---	---	0.0003462	0.006331	55.4	28.6	1.937	1.36e-05	0.0036234	21.3	2.601					< 1e-07	< 1e-07	16.4	3.378
	216247_at	Full-length cDNA clone CS0DC002YJ17 of Neuroblastoma Cot 25-normalized of Homo sapiens (human)	---	---	0.0004687	0.0076386	379.8	196.1	1.937	0.0001936	0.0091384	78.3	4.851	1e-07	1.24e-05	142.7	2.662
	239886_at	Transcribed locus	---	---	0.0002609	0.0052929	331.5	171.3	1.935									5.89e-05	0.0012918	74.9	4.426
	229317_at	Transcribed locus	---	---	3.1e-06	0.0004275	503.6	260.4	1.934					2e-06	6.65e-05	118.1	4.264	0.0008122	0.0070742	253.8	1.984
	203482_at	chromosome 10 open reading frame 6	C10orf6	chr10q24.31	2.37e-05	0.0013262	499.6	258.3	1.934									7.06e-05	0.0014563	254.9	1.96
	218550_s_at	leucine rich repeat containing 20	LRRC20	chr10q22.1	0.0001788	0.0042144	249.1	128.8	1.934					0.0004465	0.002492	161.7	1.541
	1558719_s_at	CDNA FLJ30490 fis, clone BRAWH2000169	---	---	0.000163	0.0039758	196.6	101.7	1.933	0.000193	0.0091368	63.5	3.096	0.0001758	0.001257	100.5	1.956	3.8e-06	0.000255	74.8	2.628
	225811_at	Transcribed locus	---	---	2.9e-06	0.0004157	1117.2	578.1	1.933					< 1e-07	< 1e-07	258.8	4.317	0.0002898	0.0036143	544	2.054
	1552862_at	chromosome 1 open reading frame 104	C1orf104	chr1q22	0.0002934	0.0057001	105.5	54.6	1.932
	226852_at	metastasis associated 1 family, member 3	MTA3	chr2p21	8.03e-05	0.0026011	374.9	194.2	1.93					4.46e-05	0.0004799	140.5	2.668	0.0003408	0.0040112	170.2	2.203
	227112_at	transmembrane and coiled-coil domain family 1	TMCC1	chr3q21.3	0.0004777	0.0077339	1371.5	711.1	1.929					2.28e-05	0.0003056	410.1	3.344
	226512_at	Full-length cDNA clone CS0CAP004YK17 of Thymus of Homo sapiens (human)	---	---	0.0007857	0.0105636	286.2	148.5	1.927									0.00054	0.0054072	142.1	2.014
	228454_at	ligand dependent nuclear receptor corepressor	LCOR	chr10q24	0.0001752	0.0041637	417.8	216.8	1.927
	1568625_at	CDNA clone IMAGE:4798113	---	---	0.0007975	0.0106489	72.4	37.6	1.926
	224850_at	ATPase family, AAA domain containing 1	ATAD1	chr10q23.2	< 1e-07	< 1e-07	865.9	449.6	1.926					3e-07	2.34e-05	249.6	3.469
	205390_s_at	ankyrin 1, erythrocytic	ANK1	chr8p11.1	0.0003274	0.0061108	59.1	30.7	1.925
	208731_at	RAB2A, member RAS oncogene family	RAB2A	chr8q12.1	7.5e-06	0.0006849	2856.4	1484	1.925					1e-07	1.24e-05	746.9	3.824
	221430_s_at	ring finger protein 146	RNF146	chr6q22.1-q22.33	2e-06	0.0003446	296.9	154.2	1.925					0.0002787	0.0017505	178.3	1.665
	1554181_at	hypothetical protein FLJ30934	FLJ30934	chr11q13.1	7.8e-05	0.0025569	109.3	56.9	1.921					0.0002907	0.0018092	59.9	1.825
	1560119_at	hypothetical protein LOC157278 /// olfactory receptor, family 7, subfamily E, member 140 pseudogene /// hypothetical LOC389634 /// hypothetical gene supported by BC044942 /// hypothetical protein LOC728650 /// hypothetical protein LOC729732 /// hypothetic	LOC157278 /// LOC389634 /// LOC441268 /// LOC728650 /// LOC729732 /// LOC730919 /// OR7E140P	chr12p13.31 /// chr7q21.3 /// chr8p23.1	4e-06	0.0004844	94.3	49.1	1.921									3.1e-06	0.0002297	42.7	2.208
	215058_at	hypothetical protein MGC24039	MGC24039	chr12p11.21	0.0002277	0.0048939	228.2	118.8	1.921					3.4e-06	9.14e-05	62.2	3.669
	1558740_s_at	CDNA FLJ37336 fis, clone BRAMY2020412	---	---	0.0003572	0.0064531	216.1	112.6	1.919					0.000432	0.0024338	444.2	0.486	0.0001753	0.0025924	88.8	2.434
	242065_x_at	isopentenyl-diphosphate delta isomerase 1	IDI1	chr10p15.3	0.0001757	0.0041701	162.9	84.9	1.919	0.000768	0.0159111	102.1	1.595
	217637_at	Full length insert cDNA clone ZE05A03	---	---	9.35e-05	0.0028575	140.6	73.3	1.918					0.0002141	0.0014471	86	1.635	1e-06	0.0001233	61.4	2.29
	216831_s_at	runt-related transcription factor 1; translocated to, 1 (cyclin D-related)	RUNX1T1	chr8q22	0.0001557	0.0038704	58.8	30.7	1.915					1.52e-05	0.0002351	26.6	2.211
	218097_s_at	CUE domain containing 2	CUEDC2	chr10q24.32	1.8e-06	0.0003244	2075.7	1084.2	1.914	0.000168	0.0086854	918.1	2.261	3.5e-06	9.33e-05	686.2	3.025
	218773_s_at	methionine sulfoxide reductase B2	MSRB2	chr10p12	0.0003102	0.0058864	1148	599.7	1.914					0.0001136	0.0009169	627.8	1.829
	214860_at	solute carrier family 9 (sodium/hydrogen exchanger), member 7	SLC9A7	chrXp11.3-p11.23|Xp11.3	8e-06	0.0007104	40.2	21	1.914					0.0001913	0.0013365	23.1	1.74
	239031_at	somatostatin receptor 2	SSTR2	chr17q24	0.0001251	0.0033672	108.7	56.8	1.914
	233449_at	CDNA FLJ11377 fis, clone HEMBA1000442	---	---	0.0004402	0.0073423	179.8	94	1.913									7.2e-06	0.0003614	52.1	3.451
	234969_s_at	enhancer of polycomb homolog 1 (Drosophila)	EPC1	chr10p11	8e-07	0.0002061	1309.4	684.4	1.913					0.0001513	0.0011271	744.2	1.759
	222170_at	Homo sapiens, clone IMAGE:3862054, mRNA	---	---	0.0001016	0.0029864	45.9	24	1.912									2.8e-06	0.0002145	22.2	2.068
	241424_at	Transcribed locus	---	---	0.0008926	0.0114243	47.4	24.8	1.911
	218331_s_at	chromosome 10 open reading frame 18	C10orf18	chr10p15.1	0.0008169	0.0108154	746.2	390.5	1.911					1.19e-05	0.0001999	210.8	3.54
	238547_at	hexamthylene bis-acetamide inducible 2	HEXIM2	chr17q21.31	0.000667	0.0095084	211.7	110.8	1.911	0.0008005	0.0161798	84	2.52	5.24e-05	0.0005341	80.3	2.636
	243280_at	MRNA; cDNA DKFZp686J19109 (from clone DKFZp686J19109)	---	---	0.000114	0.0031993	190.7	100.2	1.903									1e-07	3.07e-05	66.3	2.876
	217161_x_at	aggrecan	ACAN	chr15q26.1	0.0005526	0.008448	324.8	170.7	1.903
	236072_at	Transcribed locus	---	---	0.0002	0.0044949	85.2	44.8	1.902
	212607_at	v-akt murine thymoma viral oncogene homolog 3 (protein kinase B, gamma)	AKT3	chr1q43-q44	0.0002748	0.0054693	608.4	319.8	1.902					2.89e-05	0.0003597	254	2.395
	213870_at	collagen, type XI, alpha 2	COL11A2	chr6p21.3	6.53e-05	0.0022904	149.2	78.5	1.901
	232508_at	Zinc finger, MIZ-type containing 1	ZMIZ1	chr10q22.3	2.4e-05	0.0013334	183.1	96.3	1.901									0.0001114	0.0019486	88.7	2.064
	228778_at	Microcephaly, primary autosomal recessive 1	MCPH1	chr8p23.1	0.0001415	0.0036452	123.9	65.2	1.9	4.5e-05	0.00551	35.9	3.451	7.29e-05	0.000671	46.1	2.688
	214878_at	zinc finger protein 37A /// zinc finger protein 37B	ZNF37A /// ZNF37B	chr10p11.2 /// chr10q11.21	0.0006876	0.0097033	53.4	28.1	1.9									0.0001556	0.002408	23.9	2.234
	232869_at	SLIT-ROBO Rho GTPase activating protein 3	SRGAP3	chr3p25.3	3.53e-05	0.0016365	179.5	94.5	1.899									2.84e-05	0.0008254	74.9	2.397
	1556147_at	CDNA clone IMAGE:5274427	---	---	0.0001719	0.0041139	33.2	17.5	1.897	0.0001455	0.0082568	14.4	2.306	2.65e-05	0.0003387	16.9	1.964	3.51e-05	0.0009448	14.9	2.228
	1565681_s_at	DIP2 disco-interacting protein 2 homolog C (Drosophila)	DIP2C	chr10p15.3	0.0003219	0.0060412	217.2	114.5	1.897
	1563595_at	SLIT-ROBO Rho GTPase activating protein 3	SRGAP3	chr3p25.3	7.49e-05	0.0024988	42.8	22.6	1.894									2e-06	0.0001782	16.2	2.642
	232216_at	YME1-like 1 (S. cerevisiae)	YME1L1	chr10p14	0.0001064	0.0030774	67.8	35.8	1.894
	212100_s_at	polymerase (DNA-directed), delta interacting protein 3	POLDIP3	chr22q13.2	4.65e-05	0.0018895	1243.1	656.8	1.893
	213739_at	CDNA clone IMAGE:4801297	---	---	7.88e-05	0.0025693	190.9	100.9	1.892					0.0004992	0.0027017	114.2	1.672	0.000788	0.0069467	108.8	1.755
	237382_at	---	---	---	0.0002962	0.0057363	112	59.2	1.892									4.54e-05	0.0011079	50.8	2.205
	213186_at	zinc finger DAZ interacting protein 3	DZIP3	chr3q13.13	0.0001343	0.0035245	792.9	419.1	1.892					0.0001494	0.0011183	230.3	3.443
	229793_at	---	---	---	0.0003157	0.0059514	91.7	48.5	1.891					2e-06	6.65e-05	35.8	2.561
	208860_s_at	alpha thalassemia/mental retardation syndrome X-linked (RAD54 homolog, S. cerevisiae) /// similar to transcriptional regulator ATRX isoform 1	ATRX /// LOC728849	chrXq13.1-q21.1	9.1e-06	0.0007564	1017.3	538.1	1.891					5.8e-06	0.0001264	318.7	3.192	8.4e-06	0.0003989	551.9	1.843
	210252_s_at	MAP-kinase activating death domain	MADD	chr11p11.2	7.9e-06	0.000705	846.1	447.6	1.89
	205747_at	cerebellin 1 precursor	CBLN1	chr16q12.1	3.8e-06	0.0004706	38.9	20.6	1.888
	227934_at	Transcribed locus	---	---	3.4e-06	0.0004464	578.8	306.7	1.887					3e-07	2.34e-05	222.3	2.604
	228886_at	leucine rich repeat containing 27	LRRC27	chr10q26.3	0.0001881	0.0043473	205.5	109.1	1.884	0.0006937	0.0153748	113	1.819
	203427_at	ASF1 anti-silencing function 1 homolog A (S. cerevisiae)	ASF1A	chr6q22.31	0.0007176	0.0099848	859.2	456.2	1.883					1.9e-06	6.44e-05	292.4	2.938
	236336_at	CDNA clone IMAGE:4796690	---	---	0.0008344	0.0109805	91.4	48.6	1.881					1.73e-05	0.000256	42.1	2.171
	244795_at	Chromosome 20 open reading frame 44	C20orf44	chr20q11.22	8.91e-05	0.0027711	122.6	65.2	1.88	0.0003718	0.0118738	72.2	1.698					0.0005928	0.0057483	74.5	1.646
	239068_at	hypothetical protein LOC285831	LOC285831	chr6p21.32	2.18e-05	0.0012666	221.6	118	1.878					3.32e-05	0.0003953	113.3	1.956
	215419_at	KIAA1086	KIAA1086	chr19p13.3	4.56e-05	0.0018753	134	71.4	1.877					0.0009822	0.0044884	74.4	1.801	0.0003181	0.0038418	70.5	1.901
	223336_s_at	RAB18, member RAS oncogene family	RAB18	chr10p12.1	8e-07	0.0002061	1655	881.5	1.877					4.6e-06	0.0001104	573.3	2.887	0.0006292	0.0059782	971.9	1.703
	226203_at	CDNA clone IMAGE:5299888	---	---	0.0007623	0.0103484	464.4	247.6	1.876					2.1e-06	6.87e-05	127.4	3.645
	230620_at	Transcribed locus	---	---	3.28e-05	0.0015686	315.8	168.3	1.876					3.08e-05	0.0003761	124.9	2.528
	212967_x_at	nucleosome assembly protein 1-like 1	NAP1L1	chr12q21.2	0.0005186	0.0081534	4377.9	2333.1	1.876					0.0009308	0.0043087	2344.9	1.867
	212729_at	discs, large homolog 3 (neuroendocrine-dlg, Drosophila)	DLG3	chrXq13.1	3.01e-05	0.0015081	175.1	93.4	1.875					8.9e-05	0.0007745	77.8	2.251
	213678_at	chromosome 6 open reading frame 137	C6orf137	chr6p21.1	0.0001251	0.0033672	108.5	57.9	1.874									0.0002198	0.0030205	49.7	2.183
	1558118_at	DiGeorge syndrome critical region gene 5 (non-coding)	DGCR5	chr22q11	0.0002378	0.0050162	64.2	34.3	1.872
	1558672_at	CDNA clone IMAGE:5198998	---	---	3.67e-05	0.00167	27.5	14.7	1.871					0.0002034	0.0013985	15.7	1.752	0.0005501	0.0054762	15.2	1.809
	219194_at	sema domain, immunoglobulin domain (Ig), transmembrane domain (TM) and short cytoplasmic domain, (semaphorin) 4G	SEMA4G	chr10q24.31	8.42e-05	0.0026704	151.2	80.8	1.871
	225138_at	zinc finger, RAN-binding domain containing 1	ZRANB1	chr10q26.13	1.1e-06	0.0002413	379.8	203	1.871					0.0009434	0.0043526	221	1.719
	209768_s_at	glycoprotein Ib (platelet), beta polypeptide /// septin 5	GP1BB /// SEPT5	chr22q11.21 /// chr22q11.21-q11.23|22q11.21	0.0005167	0.0081345	203.4	108.8	1.869					0.0003081	0.0018887	99.2	2.05
	201871_s_at	SAPK substrate protein 1	LOC51035	chr11q12.3	0.000255	0.0052433	1384.8	741	1.869	0.0001625	0.0086239	495.8	2.793	0.0001477	0.001108	682.7	2.028	4.77e-05	0.0011401	646.2	2.143
	225327_at	KIAA1370	KIAA1370	chr15q21.2	0.0001723	0.0041199	650.3	348.1	1.868					0.0001467	0.0011026	245.2	2.652
	227974_at	Transcribed locus	---	---	0.0003237	0.0060625	235.3	126.1	1.866
	215963_x_at	similar to ribosomal protein L3 isoform a	LOC642741	chr6q21	0.0006313	0.0091768	10246.6	5489.8	1.866	9.37e-05	0.0070195	4370.3	2.345	9.3e-06	0.0001695	4930.1	2.078
	1565759_at	Ribosomal protein L13	RPL13	chr16q24.3|17p11.2	0.0003468	0.0063341	57.1	30.6	1.866
	200899_s_at	meningioma expressed antigen 5 (hyaluronidase)	MGEA5	chr10q24.1-q24.3	9.12e-05	0.0028123	1683.4	902.4	1.865					1.85e-05	0.0002669	651.4	2.584	0.0006653	0.0062078	866.9	1.942
	230637_at	Sideroflexin 4	SFXN4	chr10q26.11	7.5e-06	0.0006849	222.9	119.5	1.865									0.0009908	0.0080618	135.7	1.643
	218790_s_at	trimethyllysine hydroxylase, epsilon	TMLHE	chrXq28	4.91e-05	0.0019499	104.8	56.2	1.865
	230072_at	Transcribed locus	---	---	0.0002638	0.0053241	112	60.1	1.864					0.0005979	0.0030919	60.5	1.851
	234594_at	chromosome 14 open reading frame 85	C14orf85	chr14q32.12	0.0009113	0.0115445	84	45.1	1.863									0.000183	0.0026744	32.9	2.553
	207769_s_at	polyglutamine binding protein 1	PQBP1	chrXp11.23	0.0004015	0.0069324	830.1	445.5	1.863	8.16e-05	0.0065907	234.3	3.543	3.4e-06	9.14e-05	204.6	4.057
	202047_s_at	chromobox homolog 6	CBX6	chr22q13.1	0.0008444	0.0110416	1227.2	659.2	1.862
	236901_at	Transcribed locus	---	---	0.0002185	0.0047466	32.2	17.3	1.861
	220765_s_at	LIM and senescent cell antigen-like domains 2	LIMS2	chr2q14.3	0.0001334	0.0035144	324.7	174.5	1.861									0.0002815	0.0035431	145.7	2.229
	237626_at	Transcribed locus	---	---	0.0008755	0.0112728	219.3	117.9	1.86
	226778_at	chromosome 8 open reading frame 42	C8orf42	chr8p23.3	8.48e-05	0.0026801	312.8	168.2	1.86					0.0007835	0.003795	108.2	2.891
	234485_at	similar to eukaryotic translation initiation factor 3, subunit 6 interacting protein /// hypothetical protein LOC732107	LOC340947 /// LOC732107	chr10p11.21	0.0004999	0.0079734	110.3	59.3	1.86
	226345_at	CDNA FLJ12853 fis, clone NT2RP2003456	---	---	0.0008359	0.0109817	677.5	364.5	1.859					5e-06	0.0001163	274.5	2.468
	231088_at	Hypothetical protein LOC340544	LOC340544	chrXq22.2	4.91e-05	0.0019499	48.5	26.1	1.858									0.0002022	0.002863	26.5	1.83
	217734_s_at	WD repeat domain 6	WDR6	chr3p21.31	6.93e-05	0.0023908	1256.6	676.5	1.858	0.0001063	0.0074048	401.2	3.132
	208629_s_at	hydroxyacyl-Coenzyme A dehydrogenase/3-ketoacyl-Coenzyme A thiolase/enoyl-Coenzyme A hydratase (trifunctional protein), alpha subunit	HADHA	chr2p23	0.0002604	0.0052927	514	277	1.856
	224649_x_at	---	---	---	6.93e-05	0.0023908	197.9	106.7	1.855					2e-07	1.91e-05	67	2.954
	219271_at	UDP-N-acetyl-alpha-D-galactosamine:polypeptide N-acetylgalactosaminyltransferase 14 (GalNAc-T14)	GALNT14	chr2p23.1	0.0001897	0.00437	87.5	47.2	1.854									4e-06	0.0002613	32	2.734
	202652_at	amyloid beta (A4) precursor protein-binding, family B, member 1 (Fe65)	APBB1	chr11p15	2.4e-06	0.0003745	414.2	223.5	1.853	0.0005687	0.0142626	752.4	0.551
	1555883_s_at	spindlin family, member 3	SPIN3	chrXp11.1	6.52e-05	0.0022884	379.4	204.7	1.853					3.21e-05	0.0003861	201.7	1.881	1.95e-05	0.0006554	168.6	2.25
	209976_s_at	cytochrome P450, family 2, subfamily E, polypeptide 1	CYP2E1	chr10q24.3-qter	0.0007471	0.0102286	88.1	47.6	1.851
	219641_at	de-etiolated homolog 1 (Arabidopsis)	DET1	chr15q25.3	5.63e-05	0.0021118	211.9	114.5	1.851	0.00021	0.0093382	87.2	2.43	3.67e-05	0.000422	112.8	1.879
	212239_at	phosphoinositide-3-kinase, regulatory subunit 1 (p85 alpha)	PIK3R1	chr5q13.1	0.0007505	0.0102545	2613.4	1413.4	1.849					2.7e-06	7.92e-05	368.3	7.096	4e-07	7.48e-05	274	9.538
	213433_at	ADP-ribosylation factor-like 3	ARL3	chr10q23.3	0.0007425	0.010204	237.5	128.5	1.848
	207747_s_at	docking protein 4	DOK4	chr16q13	0.0002723	0.0054413	110.5	59.8	1.848
	210774_s_at	nuclear receptor coactivator 4	NCOA4	chr10q11.2	1.48e-05	0.0010141	2781.7	1505.3	1.848
	215147_at	Clone 23712 mRNA sequence	---	---	0.0009418	0.0117942	177.5	96.1	1.847									2.5e-06	0.0002032	49.7	3.571
	229688_at	Full length insert cDNA clone ZD53C10	---	---	0.0001652	0.0040111	65	35.2	1.847									1.99e-05	0.0006639	31.3	2.077
	1568873_at	zinc finger protein 519	ZNF519	chr18p11.21	5.8e-05	0.0021439	58.1	31.5	1.844	6.45e-05	0.0061313	26.5	2.192	0.0002044	0.0014034	32.3	1.799
	1555606_a_at	glycerophosphodiester phosphodiesterase domain containing 1	GDPD1	chr17q22	0.0007494	0.0102471	126.4	68.6	1.843
	225910_at	helicase with zinc finger	HELZ	chr17q24.2	0.0005333	0.0082789	739.4	401.3	1.843					4.91e-05	0.0005108	254.1	2.91
	200928_s_at	RAB14, member RAS oncogene family	RAB14	chr9q32-q34.11	0.0006605	0.0094454	42	22.8	1.842	0.0003797	0.0119934	23.4	1.795	6.79e-05	0.0006375	20.6	2.039
	209078_s_at	thioredoxin 2	TXN2	chr22q13.1	0.0005043	0.0080132	1475.8	801.3	1.842	0.0001229	0.0077525	562	2.626	2e-07	1.91e-05	350.9	4.206	0.0001357	0.002207	643.7	2.293
	223844_at	ADAM metallopeptidase with thrombospondin type 1 motif, 13	ADAMTS13	chr9q34	5.6e-06	0.0005814	208	113	1.841					9.2e-05	0.0007919	127.1	1.637
	1556728_at	CDNA FLJ14649 fis, clone NT2RP2002070	---	---	3.15e-05	0.0015429	90.1	49	1.839									0.0005915	0.0057388	32.7	2.755
	201383_s_at	neighbor of BRCA1 gene 1 /// similar to neighbor of BRCA1 gene 1	LOC727732 /// NBR1	chr17q21.31	9.5e-06	0.0007778	455	247.4	1.839
	243169_at	---	---	---	3.3e-06	0.0004406	48.9	26.6	1.838									9.3e-06	0.0004177	21	2.329
	235880_at	hypothetical protein FLJ37078	FLJ37078	chr7q11.23	5.1e-06	0.0005504	179	97.5	1.836
	212080_at	Myeloid/lymphoid or mixed-lineage leukemia (trithorax homolog, Drosophila)	MLL	chr11q23	3.1e-05	0.0015307	733.7	399.7	1.836
	228020_at	Pentatricopeptide repeat domain 3	PTCD3	chr2p11.2	0.0004456	0.0073946	290.6	158.3	1.836	0.0004076	0.0123674	122.4	2.374	0.0001067	0.0008784	152.1	1.911	6e-07	9.2e-05	157.9	1.84
	244877_at	Transcribed locus	---	---	7.83e-05	0.0025591	204.4	111.5	1.833									0.0002933	0.0036438	111.1	1.84
	214140_at	solute carrier family 25 (mitochondrial carrier; Graves disease autoantigen), member 16	SLC25A16	chr10q21.3	0.0002781	0.0055088	115.3	62.9	1.833	0.0005526	0.0141173	50.8	2.27	9.37e-05	0.0008009	47.7	2.417
	227696_at	Exosome component 6	EXOSC6	chr16q22.1	0.0005089	0.0080605	806	440.3	1.831					7e-07	3.63e-05	205.4	3.924
	1554510_s_at	growth hormone inducible transmembrane protein	GHITM	chr10q23.1	9.7e-06	0.0007871	661.8	361.4	1.831					3e-07	2.34e-05	185.1	3.575
	236391_at	Transcribed locus	---	---	7.9e-06	0.000705	30	16.4	1.829					0.0003241	0.001961	18.8	1.596
	202650_s_at	KIAA0195	KIAA0195	chr17q25.1	0.0001819	0.0042599	475.1	259.7	1.829
	228551_at	hypothetical protein MGC24039	MGC24039	chr12p11.21	0.0002906	0.00567	693.9	379.3	1.829					7.6e-06	0.0001492	127	5.464
	244559_at	Transcribed locus	---	---	0.0002841	0.0055872	40.4	22.1	1.828					0.0001178	0.0009417	17.9	2.257	0.0001456	0.0023135	19	2.126
	221552_at	abhydrolase domain containing 6	ABHD6	chr3p14.3	0.00068	0.0096284	387.6	212.3	1.826
	216093_at	MRNA; cDNA DKFZp566E103 (from clone DKFZp566E103)	---	---	0.0001534	0.0038377	45.8	25.1	1.825									5.41e-05	0.0012265	21.6	2.12
	201235_s_at	BTG family, member 2	BTG2	chr1q32	0.0002465	0.0051362	211.8	116.1	1.824
	1559045_at	CDNA FLJ37541 fis, clone BRCAN2026340	---	---	0.0004638	0.0075791	34.6	19	1.821	0.0002	0.0092486	14	2.471	0.0008224	0.0039257	19.1	1.812
	222955_s_at	family with sequence similarity 45, member B /// family with sequence similarity 45, member A /// similar to family with sequence similarity 45, member A	FAM45A /// FAM45B /// LOC731832	chr10q25 /// chrXq25	8.7e-06	0.0007401	216.7	119	1.821
	211147_s_at	purinergic receptor P2X-like 1, orphan receptor	P2RXL1	chr22q11.21	2.17e-05	0.0012621	93.4	51.3	1.821
	213555_at	RWD domain containing 2	RWDD2	chr6q14.2	0.0005079	0.0080517	194.8	107	1.821	0.0006309	0.0148131	86.6	2.249	1e-07	1.24e-05	58.7	3.319
	204045_at	transcription elongation factor A (SII)-like 1	TCEAL1	chrXq22.1	1.83e-05	0.0011461	1488.6	817.5	1.821					1e-07	1.24e-05	439.4	3.388	0.0001055	0.0018817	738.7	2.015
	223875_s_at	enhancer of polycomb homolog 1 (Drosophila)	EPC1	chr10p11	0.0001045	0.0030486	128.3	70.5	1.82									0.0001881	0.0027198	64.3	1.995
	229423_at	Transcribed locus, strongly similar to XP_508847.1 similar to ITM1 protein [Pan troglodytes]	---	---	0.0001586	0.0039111	127.3	70	1.819
	1566142_at	CDNA FLJ37949 fis, clone CTONG2009156	---	---	4.42e-05	0.0018413	42	23.1	1.818
	1558044_s_at	Exosome component 6	EXOSC6	chr16q22.1	3.7e-05	0.00167	552.9	304.2	1.818					2.2e-06	7.01e-05	168.1	3.289
	1558103_a_at	CDNA FLJ30876 fis, clone FEBRA2004412	---	---	0.0001877	0.0043454	211.1	116.2	1.817					3e-07	2.34e-05	71.3	2.961
	243273_at	Transcribed locus	---	---	6.96e-05	0.0023951	16.9	9.3	1.817									0.0003934	0.0044053	9.8	1.724
	243735_at	CDNA FLJ38461 fis, clone FEBRA2020977	---	---	0.0004636	0.0075781	60.5	33.3	1.817					0.0008542	0.0040386	38.2	1.584
	236993_at	Transcribed locus	---	---	0.0009258	0.0116577	121.1	66.7	1.816					0.0009077	0.0042304	70.4	1.72	0.0009547	0.0078764	66.3	1.827
	233013_x_at	hypothetical protein LOC220906	LOC220906	chr10p12.1	5.81e-05	0.0021439	429.8	236.7	1.816									2.3e-05	0.0007252	182.5	2.355
	232412_at	CDNA: FLJ21037 fis, clone CAE10055	---	---	0.0002701	0.0054132	137.4	75.7	1.815
	212755_at	MON2 homolog (S. cerevisiae)	MON2	chr12q14.1	3.31e-05	0.0015746	116.6	64.3	1.813					6.29e-05	0.0006065	61.5	1.896	0.0004091	0.0045081	63.3	1.842
	218505_at	WD repeat domain 59	WDR59	chr16q23.1	0.0003579	0.0064598	629.3	347.2	1.812
	232077_s_at	yippee-like 3 (Drosophila)	YPEL3	chr16p11.2	5.74e-05	0.002134	173.5	95.8	1.811									1.58e-05	0.0005749	66.2	2.621
	1568656_at	CDNA clone IMAGE:5265210	---	---	0.0002254	0.0048578	46.3	25.6	1.809
	228066_at	Full-length cDNA clone CS0DK005YO12 of HeLa cells Cot 25-normalized of Homo sapiens (human)	---	---	0.0002326	0.0049582	205	113.4	1.808
	218228_s_at	tankyrase, TRF1-interacting ankyrin-related ADP-ribose polymerase 2	TNKS2	chr10q23.3	3.06e-05	0.0015206	953.7	527.5	1.808					0.0002052	0.0014077	468.4	2.036
	227720_at	ankyrin repeat domain 13B	ANKRD13B	chr17q11.2	5.6e-06	0.0005814	286	158.3	1.807
	217824_at	ubiquitin-conjugating enzyme E2, J1 (UBC6 homolog, yeast)	UBE2J1	chr6q15	0.0002412	0.0050684	191.7	106.1	1.807					< 1e-07	< 1e-07	55.1	3.479
	227169_at	DnaJ (Hsp40) homolog, subfamily C, member 18	DNAJC18	chr5q31.2	0.0004403	0.0073423	458.3	253.8	1.806					0.0001378	0.001055	220.7	2.077
	232975_at	Tripartite motif-containing 26	TRIM26	chr6p21.3	0.0003064	0.0058529	236.8	131.1	1.806
	210561_s_at	WD repeat and SOCS box-containing 1	WSB1	chr17q11.1	2.54e-05	0.0013789	2743.8	1519.4	1.806									0.0001473	0.0023277	1019.8	2.691
	236042_at	RAD52 homolog (S. cerevisiae)	RAD52	chr12p13-p12.2	1.11e-05	0.000855	77.6	43	1.805					0.0009636	0.0044271	50.5	1.537
	208611_s_at	spectrin, alpha, non-erythrocytic 1 (alpha-fodrin)	SPTAN1	chr9q33-q34	0.0004413	0.007345	2131.6	1181.8	1.804
	222389_s_at	WW domain containing adaptor with coiled-coil	WAC	---	9.56e-05	0.0028877	1471	815.3	1.804
	235511_at	CDNA FLJ36727 fis, clone UTERU2012286	---	---	0.0004701	0.0076501	84.4	46.8	1.803	0.0002055	0.0093258	35	2.411
	217848_s_at	pyrophosphatase (inorganic) 1	PPA1	chr10q11.1-q24	0.0001167	0.0032336	3371.5	1870.4	1.803					0.0001283	0.0010026	1608.1	2.097
	230350_at	Transcribed locus	---	---	3e-06	0.0004212	592	328.6	1.802
	208752_x_at	nucleosome assembly protein 1-like 1	NAP1L1	chr12q21.2	0.0005918	0.0088351	4502.2	2498.2	1.802
	226366_at	SNF2 histone linker PHD RING helicase	SHPRH	chr6q24.3	0.0001124	0.0031789	326.5	181.2	1.802					2e-07	1.91e-05	80.4	4.061
	229312_s_at	G kinase anchoring protein 1	GKAP1	chr9q21.32	0.0002519	0.0051992	305.7	169.7	1.801									0.000426	0.0046347	146.1	2.092
	212370_x_at	family with sequence similarity 21, member B /// similar to KIAA0592 protein	FAM21B /// RP11-56A21.1	chr10q11.22 /// chr10q11.23	0.0009566	0.0119098	977.5	543	1.8
	1553640_at	XK, Kell blood group complex subunit-related family, member 6	XKR6	chr8p23.1	0.0005223	0.0081849	222.9	123.8	1.8					4e-06	0.0001015	65	3.429	5.07e-05	0.0011843	93.2	2.392
	1569114_at	---	---	---	0.000119	0.0032653	69.8	38.8	1.799
	211391_s_at	POZ (BTB) and AT hook containing zinc finger 1	PATZ1	chr22q12.2	0.0007998	0.0106691	228.7	127.1	1.799	1.4e-06	0.0022755	87.8	2.605	3.42e-05	0.0004034	95.2	2.402
	214078_at	Primary neuroblastoma cDNA, clone:Nbla04246, full insert sequence	---	---	5.1e-06	0.0005504	20.5	11.4	1.798					2.04e-05	0.0002838	11.9	1.723
	220232_at	stearoyl-CoA desaturase 5	SCD5	chr4q21.22	6.92e-05	0.0023904	178.9	99.5	1.798
	218597_s_at	zinc finger, CDGSH-type domain 1	ZCD1	chr10q21.1	1.8e-05	0.0011338	1060.5	589.9	1.798					0.0001335	0.001032	510.3	2.078
	202867_s_at	DnaJ (Hsp40) homolog, subfamily B, member 12	DNAJB12	chr10q22.1	0.000229	0.0049141	254.5	141.6	1.797
	243937_x_at	centaurin, gamma-like family, member 2	CTGLF2	chr10q22.2	1e-06	0.0002295	142.6	79.5	1.794									1.8e-06	0.0001661	57.4	2.484
	203644_s_at	MON1 homolog B (yeast)	MON1B	chr16q23.1	0.0002603	0.0052927	224.8	125.3	1.794
	232013_at	chromosome 9 open reading frame 102	C9orf102	chr9q22.32	0.0004077	0.0069974	34.6	19.3	1.793
	1569446_x_at	similar to Cadherin EGF LAG seven-pass G-type receptor 1 precursor (Flamingo homolog 2) (hFmi2)	MGC45713	chr22q11.21	0.0001891	0.0043649	76.2	42.5	1.793									0.0002162	0.0029921	37.7	2.021
	203031_s_at	uroporphyrinogen III synthase (congenital erythropoietic porphyria)	UROS	chr10q25.2-q26.3	0.0001058	0.0030734	489.7	273.3	1.792					1.82e-05	0.0002643	219.7	2.229
	217742_s_at	WW domain containing adaptor with coiled-coil	WAC	---	1e-07	5.63e-05	1210.5	675.6	1.792
	231233_at	---	---	---	0.0006037	0.0089373	69.3	38.7	1.791					0.0008676	0.0040837	35.9	1.93
	206073_at	collagen-like tail subunit (single strand of homotrimer) of asymmetric acetylcholinesterase	COLQ	chr3p25	0.0006329	0.0091951	172.3	96.2	1.791									0.0001121	0.0019541	79.6	2.165
	225756_at	casein kinase 1, epsilon	CSNK1E	chr22q13.1	9.67e-05	0.0029015	607.2	339	1.791					1.42e-05	0.0002246	261.7	2.32	2e-07	5.15e-05	248.6	2.442
	222499_at	mitochondrial ribosomal protein S16	MRPS16	chr10q22.1	1.1e-06	0.0002413	552.4	308.4	1.791	0.0007289	0.0156414	252.5	2.188
	213864_s_at	nucleosome assembly protein 1-like 1	NAP1L1	chr12q21.2	0.000933	0.0117162	4382	2448.2	1.79
	233568_x_at	CWF19-like 1, cell cycle control (S. pombe)	CWF19L1	chr10q24.2-q24.31	3e-07	0.0001232	374	209	1.789					0.0001842	0.0013	212.9	1.757	0.0001965	0.0028122	231.7	1.614
	212585_at	oxysterol binding protein-like 8	OSBPL8	chr12q14	0.0008697	0.011218	1227.4	686.2	1.789					4e-06	0.0001015	238.4	5.148
	225339_at	sperm associated antigen 9	SPAG9	chr17q21.33	6.58e-05	0.0022977	1924	1075.6	1.789
	1558046_x_at	hypothetical protein LOC441528	LOC441528	chrXp22.33	0.0002536	0.0052224	75.8	42.4	1.788
	243526_at	WD repeat domain 86	WDR86	chr7q36.1	0.0003698	0.0065699	104.9	58.7	1.787
	224332_s_at	mitochondrial ribosomal protein L43	MRPL43	chr10q24.31	6.15e-05	0.0022068	690.7	386.7	1.786
	220352_x_at	---	---	---	3.3e-06	0.0004406	455.4	255.1	1.785
	1569445_at	similar to Cadherin EGF LAG seven-pass G-type receptor 1 precursor (Flamingo homolog 2) (hFmi2)	LOC730823 /// MGC45713	chr22q11.21	8e-07	0.0002061	97.8	54.8	1.785									1.7e-06	0.0001609	46	2.126
	226133_s_at	TBC1 domain family, member 10A	TBC1D10A	chr22q12.1-qter	0.0003594	0.0064598	430.6	241.3	1.785					0.0001063	0.0008768	196	2.197
	212383_at	ATPase, H+ transporting, lysosomal V0 subunit a1	ATP6V0A1	chr17q21	0.0003569	0.0064531	1135.2	636.3	1.784
	1557073_s_at	Tau tubulin kinase 2	TTBK2	chr15q15.2	0.0001989	0.0044775	223.9	125.5	1.784
	225218_at	zinc finger, FYVE domain containing 27	ZFYVE27	chr10q24.2	4e-07	0.0001476	304.5	170.7	1.784
	213463_s_at	KIAA0974	KIAA0974	chr10q22.2	0.0001951	0.0044419	272.8	153	1.783
	1557644_at	CDNA FLJ30692 fis, clone FCBBF2000677	---	---	4.2e-06	0.0004954	19.6	11	1.782									0.000214	0.0029716	12.1	1.62
	1560659_at	---	---	---	4.74e-05	0.0019088	209.6	117.6	1.782					0.0006127	0.0031483	125.4	1.671	7.73e-05	0.001539	70.7	2.965
	205878_at	POU domain, class 6, transcription factor 1	POU6F1	chr12q13.13	2.99e-05	0.001505	385.5	216.3	1.782					0.0001305	0.0010155	198.6	1.941
	242646_at	Suppressor of variegation 4-20 homolog 1 (Drosophila)	SUV420H1	chr11q13.2	0.0003708	0.0065791	259.1	145.4	1.782					0.0005177	0.0027762	483.4	0.536
	238550_at	RUN and FYVE domain containing 2	RUFY2	chr10q21.3	2.7e-05	0.0014302	50.4	28.3	1.781									8.71e-05	0.0016545	16.5	3.055
	243942_at	Transcribed locus	---	---	3.77e-05	0.0016876	31.5	17.7	1.78	0.0004801	0.013296	15.9	1.981	0.0001311	0.0010185	16.7	1.886	0.0001205	0.0020495	16.1	1.957
	214383_x_at	kelch domain containing 3	KLHDC3	chr6p21.1	2.14e-05	0.0012526	1006.6	565.6	1.78					0.0001104	0.0008987	505.6	1.991	0.0009128	0.0076353	622.5	1.617
	226981_at	Myeloid/lymphoid or mixed-lineage leukemia (trithorax homolog, Drosophila)	MLL	chr11q23	1.93e-05	0.0011803	920.2	516.9	1.78					0.0002143	0.0014477	525.3	1.752	0.0003206	0.0038595	444.1	2.072
	239295_at	CDNA FLJ14459 fis, clone HEMBB1002409 /// Serine-arginine repressor protein (35 kDa)	SRrp35	chr6q15	0.0004512	0.0074669	179.1	100.6	1.78	0.0009822	0.0177226	84.7	2.115	1e-07	1.24e-05	62.7	2.856
	238091_at	CDNA clone IMAGE:5200118	---	---	0.000464	0.0075801	30.6	17.2	1.779
	209248_at	growth hormone inducible transmembrane protein	GHITM	chr10q23.1	0.0001282	0.0034103	1566.3	880.9	1.778					8e-07	3.94e-05	507.2	3.088
	217631_at	GTP binding protein 4 /// isopentenyl-diphosphate delta isomerase 2	GTPBP4 /// IDI2	chr10p15-p14 /// chr10p15.3	0.0003594	0.0064598	57.6	32.4	1.778					8.74e-05	0.0007646	31.5	1.829
	216132_at	CDNA FLJ11930 fis, clone HEMBB1000441	---	---	0.000427	0.0071997	68.4	38.5	1.777	6.31e-05	0.0060959	42.2	1.621	0.0002157	0.0014545	37.3	1.834	9e-07	0.0001165	22.3	3.067
	1558512_at	CDNA FLJ33400 fis, clone BRACE2009828	---	---	0.0002488	0.0051664	80.6	45.4	1.775					1.1e-06	4.66e-05	25.4	3.173
	229612_at	Transcribed locus	---	---	0.0006391	0.0092557	237.6	133.9	1.774									0.0003594	0.004162	137.3	1.731
	244878_at	Transcribed locus	---	---	0.0003233	0.0060571	69.2	39	1.774	0.0004367	0.0127674	38.5	1.797	8.92e-05	0.0007753	37.1	1.865	7.2e-06	0.0003614	23.2	2.983
	211534_x_at	protein tyrosine phosphatase, receptor type, N polypeptide 2	PTPRN2	chr7q36	0.0002283	0.0049049	282.1	159	1.774
	200061_s_at	ribosomal protein S24	RPS24	chr10q22-q23	1.74e-05	0.001118	13232.7	7458.8	1.774	0.0009314	0.0173725	5208.3	2.541	4.7e-06	0.0001118	6795.2	1.947
	223326_s_at	hypothetical protein FLJ22795 /// similar to cis-Golgi matrix protein GM130	FLJ22795 /// LOC727751	chr15q25.2	0.0006739	0.0095708	194.9	109.9	1.773					0.0009944	0.0045275	111.8	1.743
	206299_at	transmembrane protein 28	TMEM28	chrXq13.1	0.0008599	0.0111627	197.1	111.2	1.772
	229210_at	ribonuclease H2, subunit B	RNASEH2B	chr13q14.3	3.8e-06	0.0004706	180.6	102	1.771
	202167_s_at	MMS19-like (MET18 homolog, S. cerevisiae)	MMS19L	chr10q24-q25	4.93e-05	0.0019524	448.8	253.6	1.77
	213259_s_at	sterile alpha and TIR motif containing 1	SARM1	chr17q11	7.72e-05	0.0025414	379.2	214.2	1.77	5.16e-05	0.0057628	128.1	2.96	7e-07	3.63e-05	131.4	2.886	0.0008533	0.0072963	237.5	1.597
	231740_at	potassium inwardly-rectifying channel, subfamily J, member 11	KCNJ11	chr11p15.1	0.0003029	0.0058104	81.9	46.3	1.769									0.0008793	0.0074405	40.1	2.042
	239265_at	transmembrane protein 20	TMEM20	chr10q23.33	0.0007185	0.0099922	75.7	42.8	1.769
	1568801_at	chromosome 15 open reading frame 44	C15orf44	chr15q22.31	0.0003874	0.0067746	79.4	44.9	1.768	0.0001733	0.008801	38.6	2.057					2e-07	5.15e-05	22.2	3.577
	208492_at	regulatory factor X-associated protein	RFXAP	chr13q14	4.75e-05	0.0019088	76	43	1.767
	243594_x_at	spire homolog 2 (Drosophila)	SPIRE2	chr16q24	5.3e-06	0.0005609	257.3	145.6	1.767					7.18e-05	0.0006637	121.7	2.114
	215643_at	CDNA FLJ11740 fis, clone HEMBA1005500	---	---	0.0003923	0.0068162	16.6	9.4	1.766
	205391_x_at	ankyrin 1, erythrocytic	ANK1	chr8p11.1	3.1e-05	0.0015307	112.7	63.8	1.766
	203198_at	cyclin-dependent kinase 9 (CDC2-related kinase)	CDK9	chr9q34.1	0.0004274	0.0072042	438.9	248.5	1.766	3.79e-05	0.0051882	136.9	3.206	0.000132	0.0010234	214.3	2.048	6.14e-05	0.0013285	159.8	2.747
	228464_at	Full-length cDNA clone CS0DF007YJ21 of Fetal brain of Homo sapiens (human)	---	---	0.0008273	0.010912	168.9	95.7	1.765					5.2e-06	0.000119	64	2.639	4.9e-06	0.0002918	61.6	2.742
	223348_x_at	melanoma associated antigen (mutated) 1	MUM1	chr19p13.3	0.000389	0.0067865	819.1	464.4	1.764	0.0004109	0.0123942	383.2	2.138	9.28e-05	0.0007959	363.2	2.255	0.0003143	0.0038102	322.5	2.54
	226288_s_at	neuroligin 2	NLGN2	chr17p13.1	0.0008106	0.0107606	718.1	407	1.764
	202794_at	inositol polyphosphate-1-phosphatase	INPP1	chr2q32	0.0003782	0.0066714	1020.7	578.9	1.763
	232885_at	hypothetical protein LOC92482	LOC92482	chr10q25.2	0.0001814	0.0042518	20.1	11.4	1.763
	211392_s_at	POZ (BTB) and AT hook containing zinc finger 1	PATZ1	chr22q12.2	0.0005878	0.0088003	239.1	135.6	1.763	0.0005774	0.0143686	111.6	2.142	1e-05	0.0001778	115.7	2.067	0.0001962	0.0028109	118.7	2.014
	1556876_s_at	TPTE pseudogene 1	TPTEps1	chr13q14.3	< 1e-07	< 1e-07	23.8	13.5	1.763	0.0001388	0.0080986	15	1.587					4.9e-06	0.0002918	12.3	1.935
	1555866_a_at	hexosaminidase (glycosyl hydrolase family 20, catalytic domain) containing	HEXDC	chr17q25.3	0.0001593	0.0039178	546.4	310.1	1.762									0.0003412	0.0040133	281.5	1.941
	211383_s_at	WD repeat domain 37	WDR37	chr10p15.3	7.59e-05	0.0025183	399.2	226.5	1.762					0.0001642	0.0011971	200.9	1.987	0.0005328	0.0053578	231.7	1.723
	213271_s_at	dopey family member 1	DOPEY1	chr6q15	1.78e-05	0.001129	523.4	297.2	1.761					3.18e-05	0.0003837	215.5	2.429	0.0006417	0.0060516	208.2	2.514
	207087_x_at	ankyrin 1, erythrocytic	ANK1	chr8p11.1	0.0002344	0.0049714	106.3	60.4	1.76
	204020_at	purine-rich element binding protein A	PURA	chr5q31	0.0007906	0.0105956	1470.7	836.9	1.757
	229169_at	tetratricopeptide repeat domain 18	TTC18	chr10q22.2	0.0004551	0.0074998	29.5	16.8	1.756
	1570651_at	cysteine conjugate-beta lyase; cytoplasmic (glutamine transaminase K, kyneurenine aminotransferase)	CCBL1	chr9q34.11	0.0006102	0.0089849	54.4	31	1.755									4.57e-05	0.0011112	23.5	2.315
	238115_at	Transcribed locus	---	---	0.0006101	0.0089849	412.9	235.4	1.754
	208352_x_at	ankyrin 1, erythrocytic	ANK1	chr8p11.1	6.78e-05	0.0023569	119.6	68.2	1.754
	225956_at	adult retina protein	LOC153222	chr5q35.2	0.0006192	0.0090559	378.4	215.8	1.753
	226549_at	SH3-binding domain kinase 1	SBK1	chr16p11.2	0.0004801	0.0077582	311.6	177.8	1.753					7.3e-06	0.0001459	144.5	2.156
	226363_at	ATP-binding cassette, sub-family C (CFTR/MRP), member 5	ABCC5	chr3q27	1.41e-05	0.0009822	447.4	255.4	1.752					0.0004934	0.0026796	217	2.062	0.0002897	0.0036138	129.5	3.455
	212818_s_at	ankyrin repeat and SOCS box-containing 1	ASB1	chr2q37	5.17e-05	0.0020125	499.8	285.2	1.752
	222070_at	dead end homolog 1 (zebrafish)	DND1	chr5q31.3	0.0001771	0.0041888	263.5	150.5	1.751									0.0004921	0.0051016	172.7	1.526
	1570191_at	CDNA clone IMAGE:4798264	---	---	4.51e-05	0.0018659	38.3	21.9	1.749
	235226_at	cell division cycle 2-like 6 (CDK8-like)	CDC2L6	chr6q21	0.0003597	0.0064598	49.5	28.3	1.749					0.0003706	0.0021654	143.8	0.344
	211068_x_at	family with sequence similarity 21, member C /// hypothetical LOC653450	FAM21C /// LOC653450	chr10q11.1 /// chr10q11.23	0.0003617	0.0064808	663	379.1	1.749
	211518_s_at	bone morphogenetic protein 4	BMP4	chr14q22-q23	0.0006894	0.0097212	171	97.9	1.747
	235556_at	Transcribed locus	---	---	9.72e-05	0.0029069	252.1	144.4	1.746									0.0002665	0.0034093	147.8	1.706
	225217_s_at	bromodomain and PHD finger containing, 3	BRPF3	chr6p21	0.0006543	0.0093792	345.3	197.8	1.746					< 1e-07	< 1e-07	87.9	3.928
	219767_s_at	crystallin, zeta (quinone reductase)-like 1	CRYZL1	chr21q21.3	2.15e-05	0.0012558	377.2	216.1	1.745					0.0009912	0.0045174	193.8	1.946
	228502_at	CDNA: FLJ22648 fis, clone HSI07329	---	---	7e-07	0.000195	20.4	11.7	1.744					0.0001824	0.001291	12.6	1.619
	222058_at	---	---	---	6.32e-05	0.0022486	149.9	86	1.743									0.0002586	0.0033403	70.2	2.135
	244128_x_at	GLIS family zinc finger 1	GLIS1	chr1p32.3	2.4e-06	0.0003745	73.2	42	1.743
	38398_at	MAP-kinase activating death domain	MADD	chr11p11.2	1.88e-05	0.0011588	516.2	296.1	1.743					0.0001469	0.001104	337.9	1.528	0.0005548	0.005508	282.4	1.828
	218416_s_at	hypothetical protein FLJ20489	FLJ20489	chr12q13.11	0.0003138	0.0059259	416.4	239	1.742									0.0002602	0.0033539	212.3	1.961
	213266_at	Gamma tubulin ring complex protein (76p gene)	76P	chr15q15	3.54e-05	0.0016384	889.2	510.6	1.741					2.5e-06	7.57e-05	392	2.268
	212894_at	suppressor of var1, 3-like 1 (S. cerevisiae)	SUPV3L1	chr10q22.1	3e-06	0.0004212	242.4	139.2	1.741	0.000467	0.0130724	184	1.317
	226520_at	Primary neuroblastoma cDNA, clone:Nbla11485	---	---	0.0001503	0.0037792	255.9	147.2	1.738									0.0006226	0.0059381	168.6	1.518
	215938_s_at	phospholipase A2, group VI (cytosolic, calcium-independent)	PLA2G6	chr22q13.1	0.0007906	0.0105956	178.8	102.9	1.738
	1569746_s_at	CDNA clone IMAGE:5265020	---	---	0.0001546	0.0038553	27.1	15.6	1.737									0.0004154	0.0045573	15.1	1.795
	202472_at	mannose phosphate isomerase	MPI	chr15q22-qter	0.000288	0.0056334	185.9	107	1.737
	214946_x_at	family with sequence similarity 21, member B /// family with sequence similarity 21, member C /// similar to KIAA0592 protein /// hypothetical LOC653450	FAM21B /// FAM21C /// LOC653450 /// RP11-56A21.1	chr10q11.1 /// chr10q11.22 /// chr10q11.23	0.0005548	0.0084753	590.4	340.1	1.736
	1569104_a_at	CDNA clone IMAGE:5272313	---	---	3.22e-05	0.0015535	91.2	52.6	1.734	0.0008757	0.0168872	58.7	1.554					0.0001804	0.0026456	41.4	2.203
	208776_at	proteasome (prosome, macropain) 26S subunit, non-ATPase, 11	PSMD11	chr17q11.2	0.0004279	0.0072104	510.1	294.4	1.733					0.0002625	0.0016744	267.7	1.905
	231972_at	CDNA: FLJ21028 fis, clone CAE07155	---	---	0.0006196	0.0090559	199.4	115.1	1.732									0.0001546	0.002402	96.9	2.058
	244133_at	Transcribed locus	---	---	0.0007988	0.010661	52.3	30.2	1.732
	238540_at	hypothetical LOC401320	LOC401320	chr7p15.1	0.0004735	0.0076848	192.6	111.2	1.732	0.0006272	0.0147707	110.1	1.749	0.0005333	0.0028368	121.1	1.59
	244709_at	Homo sapiens, clone IMAGE:5200887, mRNA	---	---	8.11e-05	0.002613	65.6	37.9	1.731
	241407_at	CDNA FLJ11682 fis, clone HEMBA1004880	---	---	0.000424	0.0071579	66.6	38.5	1.73									6.1e-06	0.0003308	26.9	2.476
	201592_at	eukaryotic translation initiation factor 3, subunit 3 gamma, 40kDa	EIF3S3	chr8q24.11	0.0007268	0.0100641	3499.4	2024.3	1.729	0.0002878	0.0105985	1006.1	3.478	6.7e-06	0.0001382	1174.9	2.978
	217025_s_at	drebrin 1	DBN1	chr5q35.3	0.0002235	0.0048302	680.5	393.9	1.728					< 1e-07	< 1e-07	166.2	4.094	0.0002204	0.0030251	375.6	1.812
	239223_s_at	F-box and leucine-rich repeat protein 20	FBXL20	chr17q12	3.86e-05	0.0017042	80.2	46.4	1.728
	1562848_at	---	---	---	0.0003155	0.0059497	63.2	36.6	1.727					0.0006344	0.0032322	32	1.975
	242393_x_at	hypothetical protein LOC399761 /// hypothetical protein LOC643564 /// centaurin, gamma-like family, member 9 pseudogene /// centaurin, gamma-like family, member 2	CTGLF2 /// CTGLF9P /// LOC399761 /// LOC643564	chr10q11.22 /// chr10q22.2	8.02e-05	0.0026009	137.8	79.8	1.727									1.28e-05	0.0005077	52.4	2.63
	235282_at	CDNA clone IMAGE:5206119	---	---	0.0003941	0.006837	242.4	140.4	1.726
	212026_s_at	exocyst complex component 7	EXOC7	chr17q25.1	0.0001281	0.0034093	290.5	168.3	1.726	0.0001698	0.0087391	133.9	2.17	0.0005183	0.0027792	173.1	1.678
	226148_at	zinc finger and BTB domain containing 44	ZBTB44	chr11q24.3	3.31e-05	0.0015746	1165.8	676	1.725
	201246_s_at	OTU domain, ubiquitin aldehyde binding 1	OTUB1	chr11q13.1	1.53e-05	0.0010354	417.3	242.2	1.723									8.24e-05	0.001602	241.9	1.725
	1559412_at	chromosome 21 open reading frame 34	C21orf34	chr21q21.1	0.0002596	0.0052901	123.5	71.7	1.722					0.0005077	0.002735	65.1	1.897	2.47e-05	0.0007561	56	2.205
	210572_at	protocadherin alpha 2	PCDHA2	chr5q31	7e-07	0.000195	26	15.1	1.722
	201807_at	vacuolar protein sorting 26 homolog A (S. pombe)	VPS26A	chr10q21.1	4.4e-06	0.000508	1230.8	714.6	1.722					3.92e-05	0.0004413	732.6	1.68
	242356_at	Vesicle transport through interaction with t-SNAREs homolog 1A (yeast)	VTI1A	chr10q25.2	0.000459	0.0075504	59.4	34.5	1.722					0.000866	0.0040782	31.7	1.874
	1555900_at	CDNA clone IMAGE:5284820	---	---	0.0009297	0.0116855	586.7	341	1.721					6.3e-06	0.0001332	247.2	2.373
	212867_at	CDNA clone IMAGE:5314178	---	---	0.00017	0.004081	985.8	572.9	1.721					< 1e-07	< 1e-07	222.6	4.429
	220572_at	hypothetical protein DKFZp547G183	DKFZp547G183	chr11q13.5	0.0002024	0.0045265	49.9	29	1.721									0.0001447	0.0023039	25.5	1.957
	202477_s_at	tubulin, gamma complex associated protein 2	TUBGCP2	chr10q26.3	0.0002875	0.0056296	483	280.7	1.721	0.0002081	0.0093258	240.7	2.007	5e-07	3.02e-05	202.1	2.39
	212346_s_at	MAX dimerization protein 4	MXD4	chr4p16.3	0.0001486	0.0037597	504.6	293.4	1.72
	244310_at	Full length insert cDNA clone YU07D01	---	---	0.000794	0.0106152	145.1	84.4	1.719									5e-07	8.51e-05	49.2	2.949
	1556067_a_at	jumonji domain containing 3	JMJD3	chr17p13.1	6.55e-05	0.002293	109.7	63.8	1.719
	218037_at	family with sequence similarity 134, member A	FAM134A	chr2q35	7.6e-06	0.0006906	1187.9	691.4	1.718					1.1e-06	4.66e-05	469.4	2.531
	211034_s_at	AF-1 specific protein phosphatase	FLJ30092	chr12q24.13	0.0004482	0.0074326	621.9	361.9	1.718
	1554470_s_at	zinc finger and BTB domain containing 44	ZBTB44	chr11q24.3	0.0002503	0.0051838	149.6	87.1	1.718					7.35e-05	0.0006747	78.9	1.896	3e-05	0.0008547	75	1.995
	1557419_a_at	Acyl-CoA synthetase long-chain family member 4	ACSL4	chrXq22.3-q23	0.0001783	0.0042081	72.3	42.1	1.717									6.11e-05	0.0013236	35	2.066
	235825_at	Transcribed locus, strongly similar to XP_001145544.1 hypothetical protein [Pan troglodytes]	---	---	4.78e-05	0.0019181	83.4	48.6	1.716
	205705_at	ankyrin repeat domain 26	ANKRD26	chr10pter-q22.1	0.0003221	0.0060429	92.8	54.1	1.715									0.0005533	0.0055001	50.3	1.845
	226842_at	hypothetical protein LOC90110	LOC90110	chr17q21.2	7.9e-06	0.000705	660.1	384.9	1.715					1.51e-05	0.0002338	354.9	1.86
	200612_s_at	adaptor-related protein complex 2, beta 1 subunit	AP2B1	chr17q11.2-q12	0.0001196	0.003274	1742.1	1016.6	1.714					2.84e-05	0.0003558	374.2	4.656
	202386_s_at	KIAA0430	KIAA0430	chr16p13.11	0.0004567	0.0075171	968.8	565.3	1.714					3.21e-05	0.0003861	470.1	2.061
	226369_at	hypothetical locus LOC338799	LOC338799	chr12q24.31	0.000709	0.0099131	311.7	181.9	1.714
	240395_at	CDNA FLJ42406 fis, clone ASTRO3000482	---	---	0.0007564	0.0103016	41.8	24.4	1.713
	218306_s_at	hect (homologous to the E6-AP (UBE3A) carboxyl terminus) domain and RCC1 (CHC1)-like domain (RLD) 1	HERC1	chr15q22	0.0001166	0.0032336	724.1	422.6	1.713					1.8e-06	6.25e-05	300.9	2.406	0.0003872	0.0043618	390.8	1.853
	217862_at	protein inhibitor of activated STAT, 1	PIAS1	chr15q	0.0001336	0.0035163	428.9	250.4	1.713					0.0007992	0.0038476	223.6	1.918
	1570143_at	Homo sapiens, clone IMAGE:3932570, mRNA	---	---	0.0001398	0.0036167	222	129.7	1.712					8e-06	0.0001542	107.6	2.063
	234753_x_at	---	---	---	3e-07	0.0001232	185.6	108.5	1.711					0.0007263	0.003588	266.7	0.696	5.3e-05	0.0012162	84.6	2.194
	207799_x_at	---	---	---	8.7e-05	0.0027244	118.7	69.4	1.71
	206728_at	endothelin converting enzyme 2	ECE2	chr.|3q28-q29	0.0005076	0.0080508	175.1	102.4	1.71									0.0002384	0.0031864	101.3	1.729
	208453_s_at	X-prolyl aminopeptidase (aminopeptidase P) 1, soluble	XPNPEP1	chr10q25.3	0.0004955	0.0079296	440.1	257.4	1.71	0.0004397	0.0128041	150.1	2.932	2e-07	1.91e-05	128.1	3.436
	244767_at	Transcribed locus	---	---	3.55e-05	0.0016402	21.7	12.7	1.709
	215181_at	cadherin-like 22	CDH22	chr20q13.1	0.0003736	0.0066112	228.9	133.9	1.709									0.0001708	0.0025486	143.9	1.591
	224248_x_at	NEFA-interacting nuclear protein NIP30	NIP30	chr16q13	5.32e-05	0.0020518	632.7	370.3	1.709
	201048_x_at	RAB6A, member RAS oncogene family	RAB6A	chr11q13.3	4.62e-05	0.0018829	128.3	75.1	1.708					0.0001082	0.0008866	63.7	2.014	0.0001781	0.0026196	84.1	1.526
	236703_at	Transcribed locus	---	---	0.0008965	0.0114528	74.6	43.7	1.707
	1564658_at	FLJ39237 protein	FLJ39237	chr7q22.1	1.47e-05	0.0010111	161.8	94.8	1.707					1.96e-05	0.0002774	77.1	2.099
	203519_s_at	UPF2 regulator of nonsense transcripts homolog (yeast)	UPF2	chr10p14-p13	4.96e-05	0.0019598	395.6	231.8	1.707					7.8e-06	0.0001515	213.5	1.853
	209002_s_at	calcium binding and coiled-coil domain 1	CALCOCO1	chr12q13.13	0.0003999	0.0069135	869	509.3	1.706									6.84e-05	0.001428	366.6	2.37
	225628_s_at	myeloid/lymphoid or mixed-lineage leukemia (trithorax homolog, Drosophila); translocated to, 6	MLLT6	chr17q21	5.49e-05	0.0020836	363.8	213.3	1.706									5.4e-06	0.0003066	180.1	2.02
	242389_at	CDNA FLJ33355 fis, clone BRACE2005151	---	---	0.0002975	0.0057533	352	206.5	1.705					0.0001836	0.001297	188.5	1.867
	221290_s_at	melanoma associated antigen (mutated) 1	MUM1	chr19p13.3	0.0008443	0.0110416	912	534.8	1.705	3.26e-05	0.0048778	208.5	4.374	3e-06	8.5e-05	232.4	3.924
	208458_at	sodium channel, nonvoltage-gated 1, delta	SCNN1D	chr1p36.3-p36.2	0.0008562	0.0111386	150.9	88.5	1.705
	212727_at	discs, large homolog 3 (neuroendocrine-dlg, Drosophila)	DLG3	chrXq13.1	6.32e-05	0.0022486	368.6	216.3	1.704					2.99e-05	0.0003676	200.1	1.842
	201439_at	golgi-specific brefeldin A resistance factor 1	GBF1	chr10q24	0.0004848	0.0078148	323.3	189.7	1.704
	211602_s_at	transient receptor potential cation channel, subfamily C, member 1	TRPC1	chr3q22-q24	6.98e-05	0.002399	55.3	32.5	1.702					0.0001965	0.0013631	26.9	2.056
	215735_s_at	tuberous sclerosis 2	TSC2	chr16p13.3	1.53e-05	0.0010354	593.2	348.6	1.702					8e-07	3.94e-05	265.8	2.232
	1557630_s_at	CDNA clone IMAGE:5273415	---	---	8.45e-05	0.0026752	136.9	80.5	1.701
	1554443_s_at	bestrophin 1	BEST1	chr11q13	0.0002446	0.0051103	77.9	45.8	1.701					1.5e-06	5.63e-05	193.8	0.402
	225451_at	GRIP1 associated protein 1	GRIPAP1	chrXp11	0.0003846	0.0067468	538.5	316.6	1.701					1.05e-05	0.0001834	284.4	1.893	7.6e-06	0.0003753	283.8	1.897
	208804_s_at	splicing factor, arginine/serine-rich 6	SFRS6	chr20q12-q13.1	0.0003463	0.006331	2240.5	1316.9	1.701	4.18e-05	0.0053213	494.9	4.527	6e-07	3.34e-05	791.4	2.831
	216527_at	CDNA FLJ46556 fis, clone THYMU3039807	---	---	0.0002942	0.0057057	56.6	33.3	1.7									0.0001978	0.0028219	22.7	2.493
	221969_at	Transcribed locus	---	---	0.0006912	0.0097396	50.8	29.9	1.699
	241818_at	Transcribed locus	---	---	1.3e-05	0.0009379	118.9	70	1.699
	225351_at	family with sequence similarity 45, member A	FAM45A	chr10q25	1.63e-05	0.0010712	400.6	235.8	1.699
	224971_at	mitochondrial ribosomal protein L30	MRPL30	chr2q11.2	0.0001164	0.0032318	672.2	395.9	1.698	0.0002842	0.010537	187.2	3.591	2e-07	1.91e-05	158.7	4.236
	214876_s_at	tubulin, gamma complex associated protein 5	TUBGCP5	chr15q11.2	0.0001158	0.0032217	178.3	105.2	1.695	0.0002469	0.0100029	61.7	2.89	2e-07	1.91e-05	52.6	3.39
	224645_at	Eukaryotic translation initiation factor 4E binding protein 2	EIF4EBP2	chr10q21-q22	0.0001354	0.0035432	412.4	243.5	1.694					0.0001685	0.0012203	202	2.042	0.0009585	0.007893	197.3	2.09
	221804_s_at	family with sequence similarity 45, member A	FAM45A	chr10q25	8.28e-05	0.0026506	661.6	390.6	1.694
	228416_at	activin A receptor, type IIA	ACVR2A	chr2q22.3	0.000252	0.0051993	263.5	155.6	1.693					5.8e-06	0.0001264	67.3	3.915
	223406_x_at	NEFA-interacting nuclear protein NIP30	NIP30	chr16q13	2.3e-06	0.0003694	658.8	389.1	1.693
	217895_at	Pentatricopeptide repeat domain 3	PTCD3	chr2p11.2	0.0004104	0.0070239	949.5	561.1	1.692	0.0008094	0.0162633	350.6	2.708	6.6e-06	0.0001371	413.8	2.295
	202873_at	ATPase, H+ transporting, lysosomal 42kDa, V1 subunit C1	ATP6V1C1	chr8q22.3	0.0001483	0.0037565	53.6	31.7	1.691
	240328_at	CDNA FLJ43418 fis, clone OCBBF2026035	---	---	0.0002147	0.0046996	155.5	92	1.69					0.0003436	0.002045	262.3	0.593	6.4e-05	0.0013659	90.2	1.724
	225010_at	coiled-coil domain containing 6	CCDC6	chr10q21	3.6e-06	0.0004541	943.7	558.5	1.69					4.56e-05	0.0004869	305.7	3.087
	222476_at	CCR4-NOT transcription complex, subunit 6	CNOT6	chr5q35.3	0.0002644	0.0053303	549.1	325	1.69					4.1e-06	0.0001031	184.2	2.981
	1555255_a_at	histidine acid phosphatase domain containing 2A	HISPPD2A	chr15q15.3	4.35e-05	0.0018316	201	118.9	1.69
	1560661_x_at	---	---	---	0.0001197	0.0032751	192.4	113.9	1.689					0.0006856	0.0034373	109.4	1.759	0.0006353	0.0060161	67.8	2.838
	200720_s_at	ARP1 actin-related protein 1 homolog A, centractin alpha (yeast)	ACTR1A	chr10q24.32	6.2e-06	0.0006168	575.3	340.6	1.689					7.2e-06	0.0001446	263.4	2.184
	91684_g_at	exosome component 4	EXOSC4	chr8q24.3	0.000572	0.0086498	409	242.2	1.689	0.0002336	0.0097428	126.4	3.236	4.6e-06	0.0001104	137.8	2.968
	203259_s_at	HD domain containing 2	HDDC2	chr6q13-q24.3	0.0007427	0.010204	1730.2	1024.4	1.689					0.0004002	0.002297	1021.9	1.693
	203937_s_at	TATA box binding protein (TBP)-associated factor, RNA polymerase I, C, 110kDa	TAF1C	chr16q24	0.0005519	0.0084405	175.2	103.7	1.689					0.0004829	0.0026375	104.2	1.681
	58696_at	exosome component 4	EXOSC4	chr8q24.3	0.0005561	0.0084928	797.8	472.5	1.688	0.000104	0.0073193	234.9	3.396	1e-07	1.24e-05	177.7	4.49
	208880_s_at	PRP6 pre-mRNA processing factor 6 homolog (S. cerevisiae)	PRPF6	chr20q13.33	0.0001151	0.0032115	1086.6	643.6	1.688	7.38e-05	0.0063572	522.6	2.079	9.32e-05	0.0007985	573.5	1.895
	1557280_s_at	EST from clone 27306, 5' end	---	---	2.94e-05	0.0014908	53.8	31.9	1.687					6.8e-06	0.0001395	26.6	2.023	0.0002922	0.0036359	29.3	1.836
	213896_x_at	KIAA0974	KIAA0974	chr10q22.2	0.0002437	0.0051013	102.9	61	1.687
	239594_at	hypothetical protein LOC145837	LOC145837	chr15q23	2.79e-05	0.0014553	41.5	24.6	1.687
	235586_at	Transcribed locus	---	---	4.39e-05	0.0018372	218.7	129.7	1.686
	226048_at	mitogen-activated protein kinase 8	MAPK8	chr10q11.22	5e-07	0.0001675	252.5	149.8	1.686					0.0004479	0.0024981	152.3	1.658
	229728_at	---	---	---	0.0003548	0.0064353	138.7	82.3	1.685									2.12e-05	0.0006883	60.4	2.296
	237611_at	Transcribed locus	---	---	6.52e-05	0.0022884	67.4	40	1.685
	210686_x_at	solute carrier family 25 (mitochondrial carrier; Graves disease autoantigen), member 16	SLC25A16	chr10q21.3	8.29e-05	0.0026523	871	516.9	1.685					7.37e-05	0.0006764	1580.7	0.551
	205777_at	dual specificity phosphatase 9	DUSP9	chrXq28	0.0004395	0.0073374	78.8	46.8	1.684
	238487_at	Hypothetical protein LOC285831	LOC285831	chr6p21.32	2.86e-05	0.0014721	123.6	73.4	1.684					0.000268	0.0016997	81.8	1.511
	222209_s_at	transmembrane protein 135	TMEM135	chr11q14.2	0.0008679	0.0112053	339.8	201.8	1.684					6e-06	0.000129	91.5	3.714
	238038_at	Transcribed locus	---	---	0.0003092	0.0058772	129.1	76.7	1.683
	205781_at	chromosome 16 open reading frame 7	C16orf7	chr16q24	0.0002017	0.0045223	463.2	275.3	1.683					1.98e-05	0.0002791	218.3	2.122	1.66e-05	0.0005868	192	2.413
	226774_at	Family with sequence similarity 120B	FAM120B	chr6q27	0.0001275	0.0034033	484.4	287.8	1.683	0.0002337	0.0097428	199.5	2.428	2.06e-05	0.000286	253.7	1.909	0.0001271	0.0021266	262.5	1.845
	226359_at	GTP binding protein 1	GTPBP1	chr22q13.1	4.59e-05	0.0018791	118	70.1	1.683
	208064_s_at	ST8 alpha-N-acetyl-neuraminide alpha-2,8-sialyltransferase 3	ST8SIA3	chr18q21.31	0.0003903	0.0067992	42.4	25.2	1.683
	209249_s_at	growth hormone inducible transmembrane protein	GHITM	chr10q23.1	1.05e-05	0.0008263	1597.3	949.7	1.682					1.3e-06	5.17e-05	587.1	2.721
	219095_at	phospholipase A2, group IVB (cytosolic)	PLA2G4B	chr15q11.2-q21.3	0.0002557	0.0052498	284.5	169.1	1.682									0.0009579	0.0078905	176.4	1.613
	230197_s_at	Transcribed locus	---	---	0.0003111	0.0058973	70.1	41.7	1.681					9.87e-05	0.0008307	243.9	0.287
	1554757_a_at	inositol polyphosphate-5-phosphatase, 40kDa	INPP5A	chr10q26.3	0.0001331	0.0035116	39.6	23.6	1.678					0.0009021	0.0042115	23.9	1.657
	217597_x_at	RAB40B, member RAS oncogene family	RAB40B	chr17q25.3	0.0005686	0.0086115	345.7	206	1.678									1.6e-05	0.0005775	167.2	2.068
	218957_s_at	WD repeat domain 71	WDR71	chr11q13.4	0.0001152	0.0032115	919.6	547.9	1.678
	228643_at	CDNA clone IMAGE:5277380	---	---	6.38e-05	0.0022596	23.3	13.9	1.676									4.85e-05	0.0011521	11.3	2.062
	203179_at	galactose-1-phosphate uridylyltransferase	GALT	chr9p13	0.0007809	0.0105146	186.2	111.1	1.676
	201815_s_at	TBC1 domain family, member 5	TBC1D5	chr3p24.3	0.000588	0.0088003	262.3	156.5	1.676
	211431_s_at	TYRO3 protein tyrosine kinase	TYRO3	chr15q15.1-q21.1	0.0005311	0.0082627	137.8	82.2	1.676
	211662_s_at	voltage-dependent anion channel 2	VDAC2	chr10q22	0.0005667	0.0086022	2570.9	1533.9	1.676					5e-07	3.02e-05	856.8	3.001
	217615_at	---	---	---	1.5e-06	0.0002926	196	117	1.675									0.0003881	0.0043684	102.6	1.91
	209259_s_at	structural maintenance of chromosomes 3	SMC3	chr10q25	7.8e-05	0.0025569	694.9	414.8	1.675	0.0009897	0.0177739	106.5	6.525	1e-07	1.24e-05	187.1	3.714
	1556029_s_at	nicotinamide nucleotide adenylyltransferase 2	NMNAT2	chr1q25	3.07e-05	0.0015228	40	23.9	1.674
	242315_at	Transcribed locus	---	---	5.5e-06	0.0005776	70.1	41.9	1.673									4.07e-05	0.0010396	31.3	2.24
	1554767_s_at	crystallin, zeta (quinone reductase)-like 1	CRYZL1	chr21q21.3	1.7e-05	0.0011092	114.4	68.4	1.673					6.7e-05	0.0006322	61.9	1.848
	233924_s_at	exocyst complex component 6	EXOC6	chr10q23.33	0.0006078	0.0089679	92.5	55.3	1.673					0.0007856	0.0038025	44.5	2.079
	211073_x_at	ribosomal protein L3	RPL3	chr22q13	0.0001654	0.0040111	12822.6	7666.4	1.673	8.14e-05	0.0065907	5267.3	2.434	1.5e-06	5.63e-05	6171.5	2.078
	225745_at	low density lipoprotein receptor-related protein 6	LRP6	chr12p11-p13	0.000745	0.0102254	992.4	593.9	1.671					0.000424	0.0023996	428.7	2.315
	209585_s_at	multiple inositol polyphosphate histidine phosphatase, 1	MINPP1	chr10q23	0.0003074	0.0058638	286.6	171.5	1.671	0.0004501	0.0129295	63.5	4.513	4.3e-06	0.0001061	73.4	3.905
	201957_at	protein phosphatase 1, regulatory (inhibitor) subunit 12B	PPP1R12B	chr1q32.1	0.0002332	0.0049594	350.6	209.8	1.671
	227234_at	CDNA FLJ32177 fis, clone PLACE6001294	---	---	5.11e-05	0.0020005	174.7	104.6	1.67	0.0007053	0.0154631	59.7	2.926	2.2e-06	7.01e-05	66.4	2.631
	209143_s_at	chloride channel, nucleotide-sensitive, 1A	CLNS1A	chr11q13.5-q14	2.83e-05	0.0014622	1903.5	1140.1	1.67					1.9e-06	6.44e-05	725.8	2.623	0.0004618	0.0048952	1213.2	1.569
	1559950_at	family with sequence similarity 66, member C	FAM66C	chr12p13.31	5.65e-05	0.0021149	58.3	34.9	1.67	0.0005664	0.0142577	34.5	1.69	0.0007242	0.0035799	38.7	1.506
	209690_s_at	docking protein 4	DOK4	chr16q13	0.000592	0.0088351	95.9	57.5	1.668
	203364_s_at	KIAA0652	KIAA0652	chr11p11.2	8e-07	0.0002061	600.1	359.7	1.668
	216695_s_at	tankyrase, TRF1-interacting ankyrin-related ADP-ribose polymerase	TNKS	chr8p23.1	0.0002286	0.0049074	45.2	27.1	1.668
	213049_at	GTPase activating Rap/RanGAP domain-like 1	GARNL1	chr14q13.2	0.000672	0.0095562	886.8	532.1	1.667					0.0002203	0.001476	458.5	1.934
	210878_s_at	jumonji domain containing 1B	JMJD1B	chr5q31	6.8e-06	0.0006459	991.1	594.5	1.667					1.65e-05	0.0002488	408.6	2.426	1e-07	3.07e-05	328.7	3.015
	207058_s_at	Parkinson disease (autosomal recessive, juvenile) 2, parkin	PARK2	chr6q25.2-q27	5.45e-05	0.0020756	53	31.8	1.667
	227254_at	---	---	---	0.0001232	0.0033309	500.4	300.3	1.666	0.0002855	0.0105637	167.2	2.993	5.97e-05	0.0005848	232.2	2.155	0.0006049	0.0058274	234	2.138
	207527_at	potassium inwardly-rectifying channel, subfamily J, member 9	KCNJ9	chr1q21-q23	0.000233	0.0049594	64.3	38.6	1.666
	238781_at	---	---	---	0.0008637	0.0111749	185.5	111.4	1.665					1.3e-06	5.17e-05	71.1	2.609	0.0004921	0.0051016	98.4	1.885
	232810_at	androgen-induced 1	AIG1	chr6q24.2	0.0004207	0.0071154	112.9	67.8	1.665
	222447_at	methyltransferase like 9	METTL9	chr16p13-p12	0.0009146	0.011573	715.8	430.2	1.664					0.0001075	0.000883	193.6	3.697
	225845_at	zinc finger and BTB domain containing 44	ZBTB44	chr11q24.3	1.84e-05	0.0011497	1121.8	674.6	1.663					0.0008872	0.0041569	572.1	1.961	0.0002668	0.0034124	544.2	2.061
	208784_s_at	kelch domain containing 3	KLHDC3	chr6p21.1	4.6e-06	0.0005212	846.2	509.1	1.662					0.0008353	0.0039726	492	1.72	2.15e-05	0.0006944	442.7	1.911
	212693_at	MDN1, midasin homolog (yeast)	MDN1	chr6q15	0.0003434	0.0063018	658	396.2	1.661									0.0008448	0.0072565	288.7	2.279
	201081_s_at	phosphatidylinositol-4-phosphate 5-kinase, type II, beta	PIP5K2B	chr17q12	0.000236	0.0049917	214.4	129.1	1.661					0.0007793	0.0037791	146.3	1.465	0.0004988	0.0051388	103.1	2.08
	214949_at	CDNA FLJ31919 fis, clone NT2RP7004964	---	---	0.0001457	0.00372	1028.1	619.3	1.66					2e-07	1.91e-05	244.4	4.207
	205412_at	acetyl-Coenzyme A acetyltransferase 1 (acetoacetyl Coenzyme A thiolase)	ACAT1	chr11q22.3-q23.1	0.0009858	0.0121514	1761.6	1061.2	1.66	0.0007597	0.0158463	716.9	2.457	1.2e-06	4.94e-05	738	2.387
	218791_s_at	chromosome 15 open reading frame 29	C15orf29	chr15q14	0.0002788	0.0055147	390.5	235.2	1.66	0.0007269	0.0156212	123.5	3.162	1.55e-05	0.000238	195	2.003	0.000668	0.0062266	240.4	1.624
	227975_at	G protein regulated inducer of neurite outgrowth 1	GPRIN1	chr5q35.2	0.0002403	0.0050572	231.4	139.4	1.66					2.1e-06	6.87e-05	79.8	2.9
	1557795_s_at	neurotrophic tyrosine kinase, receptor, type 3	NTRK3	chr15q25	0.0002131	0.004672	252	151.8	1.66
	227990_at	SLU7 splicing factor homolog (S. cerevisiae)	SLU7	chr5q33.3	0.000169	0.0040677	661.7	398.5	1.66					1.2e-06	4.94e-05	170.7	3.876
	1559821_at	Homo sapiens, clone IMAGE:3944699, mRNA	---	---	3.88e-05	0.0017102	114.1	68.8	1.658									6.35e-05	0.001361	73.6	1.55
	230163_at	Hypothetical protein LOC143381	LOC143381	chr10q26.11	0.0005768	0.008689	46.6	28.1	1.658
	230736_at	Hypothetical gene supported by BC014163	LOC387647	chr10p11.23	0.0008977	0.0114547	55.5	33.5	1.657
	228064_at	chromosome 22 open reading frame 36	C22orf36	chr22q11.23	0.0001077	0.003099	281.7	170.1	1.656
	219027_s_at	myosin IXA	MYO9A	chr15q22-q23	9.82e-05	0.0029226	611.9	369.8	1.655									0.0004223	0.0046098	303.3	2.017
	209155_s_at	5'-nucleotidase, cytosolic II	NT5C2	chr10q24.32-q24.33	0.0001498	0.003777	608.9	368	1.655
	218142_s_at	cereblon	CRBN	chr3p26.3	0.0006213	0.0090676	880.6	532.3	1.654									0.0009612	0.007901	526	1.674
	230271_at	one cut domain, family member 2	ONECUT2	chr18q21.1-q21.2	0.0006326	0.0091932	113.3	68.5	1.654
	224865_at	male sterility domain containing 2	MLSTD2	chr11p15.2	6.34e-05	0.0022513	465.2	281.4	1.653
	212039_x_at	ribosomal protein L3	RPL3	chr22q13	0.0001935	0.0044197	12359.6	7476	1.653	4.72e-05	0.0055545	5144.6	2.402	2.4e-06	7.39e-05	6011.5	2.056
	225397_at	coiled-coil domain containing 32	CCDC32	chr15q15.1	0.0001232	0.0033309	253.2	153.3	1.652					2.1e-05	0.0002896	120.4	2.103
	243101_x_at	CDNA FLJ38434 fis, clone FEBRA2014939	---	---	2.68e-05	0.0014224	108.3	65.6	1.651
	203611_at	telomeric repeat binding factor 2	TERF2	chr16q22.1	8e-07	0.0002061	942.5	570.8	1.651					3e-07	2.34e-05	398.1	2.367
	212267_at	wings apart-like homolog (Drosophila)	WAPAL	chr10q23.2	3.87e-05	0.0017072	570.5	345.8	1.65					3.61e-05	0.0004177	238	2.397
	212929_s_at	family with sequence similarity 21, member B /// family with sequence similarity 21, member C /// similar to KIAA0592 protein /// hypothetical LOC653450	FAM21B /// FAM21C /// LOC653450 /// RP11-56A21.1	chr10q11.1 /// chr10q11.22 /// chr10q11.23	0.0009091	0.011539	550.3	333.7	1.649
	201217_x_at	ribosomal protein L3	RPL3	chr22q13	0.0002035	0.0045418	12126.1	7353.6	1.649	0.0002855	0.0105637	5072.5	2.391	2.9e-06	8.31e-05	5911.7	2.051
	219171_s_at	zinc finger protein 236	ZNF236	chr18q22-q23	0.0008063	0.0107218	54.1	32.8	1.649					2.24e-05	0.0003024	22.9	2.362
	1556038_at	CDNA clone IMAGE:4151570	---	---	0.00024	0.0050529	69.7	42.3	1.648					0.0003457	0.0020544	40	1.743
	223192_at	solute carrier family 25, member 28	SLC25A28	chr10q23-q24	1.03e-05	0.0008176	552.3	335.2	1.648
	200064_at	heat shock protein 90kDa alpha (cytosolic), class B member 1	HSP90AB1	chr6p12	0.0002941	0.0057057	5644.5	3428.9	1.646					6.61e-05	0.0006269	3368.2	1.676
	225211_at	poliovirus receptor-related 1 (herpesvirus entry mediator C; nectin)	PVRL1	chr11q23.3	9.37e-05	0.0028604	362.1	220	1.646	0.0003521	0.0116131	630.9	0.574
	224551_s_at	spectrin, beta, non-erythrocytic 4	SPTBN4	chr19q13.13	0.0002502	0.0051838	79.5	48.3	1.646
	216330_s_at	POU domain, class 6, transcription factor 1	POU6F1	chr12q13.13	1.88e-05	0.0011588	130.8	79.5	1.645
	222391_at	transmembrane protein 30A	TMEM30A	chr6q14.1	0.0003868	0.0067746	2433.7	1479.4	1.645					3.2e-06	8.79e-05	1013.3	2.402
	213480_at	vesicle-associated membrane protein 4	VAMP4	chr1q24-q25	0.0006345	0.0092086	787.7	478.8	1.645
	226893_at	CDNA FLJ31718 fis, clone NT2RI2006647	---	---	0.0009159	0.0115825	570.8	347.1	1.644	6.63e-05	0.0061313	183.8	3.106	< 1e-07	< 1e-07	170.1	3.356
	238739_at	Transcribed locus	---	---	0.0001308	0.003466	161.3	98.1	1.644
	1554509_a_at	chromosome 10 open reading frame 97	C10orf97	chr10p13	0.0001918	0.004403	133.3	81.1	1.644
	233871_at	Clone IMAGE:110349 mRNA sequence	---	---	7.41e-05	0.0024842	36.8	22.4	1.643
	205451_at	forkhead box O4	FOXO4	chrXq13.1	8.85e-05	0.0027587	115.1	70.1	1.642					7.06e-05	0.0006557	200.7	0.573
	201599_at	ornithine aminotransferase (gyrate atrophy)	OAT	chr10q26	0.0008463	0.0110492	1762.7	1073.4	1.642
	212461_at	antizyme inhibitor 1	AZIN1	chr8q22.3	0.0003724	0.0065986	1650.1	1005.5	1.641					2.1e-05	0.0002896	658.2	2.507
	231718_at	SLU7 splicing factor homolog (S. cerevisiae)	SLU7	chr5q33.3	8.11e-05	0.002613	480.5	292.8	1.641					2.6e-05	0.000335	208.5	2.305
	215884_s_at	ubiquilin 2	UBQLN2	chrXp11.23-p11.1	4.84e-05	0.0019322	1385.7	844.2	1.641					1.11e-05	0.0001904	598.9	2.314
	1553909_x_at	chromosome 10 open reading frame 6	C10orf6	chr10q24.31	2.83e-05	0.0014622	239.1	145.8	1.64					1.73e-05	0.000256	587.2	0.407	4.37e-05	0.0010809	89.6	2.669
	223327_x_at	hypothetical protein FLJ22795	FLJ22795	chr15q25.2	3.69e-05	0.00167	293.4	178.9	1.64					0.0007951	0.0038366	168.4	1.742
	241405_at	hypothetical gene supported by BC039664	LOC400604	chr17q21.33	6.63e-05	0.0023122	32.3	19.7	1.64
	226106_at	ring finger protein 141	RNF141	chr11p15.4	0.0006104	0.0089854	1681.3	1025.3	1.64
	225886_at	Full-length cDNA clone CS0DF030YM05 of Fetal brain of Homo sapiens (human)	---	---	0.0007029	0.0098556	1612.8	984	1.639					6e-07	3.34e-05	600.8	2.684
	233557_s_at	MON1 homolog B (yeast)	MON1B	chr16q23.1	0.0008117	0.0107726	266.9	162.8	1.639
	209111_at	ring finger protein 5	RNF5	chr6p21.3	0.0001474	0.0037459	998.9	609.6	1.639					0.000175	0.0012531	527.4	1.894
	219137_s_at	chromosome 2 open reading frame 33	C2orf33	chr2q36.3	0.0001336	0.0035163	1600.5	977.9	1.637					7e-07	3.63e-05	609.9	2.624
	41397_at	hypothetical protein LOC55565	LOC55565	chr16q22.3	0.0002905	0.00567	267.1	163.2	1.637	0.0002995	0.0107967	154.5	1.729	1.8e-06	6.25e-05	109.2	2.446
	224377_s_at	RAB18, member RAS oncogene family	RAB18	chr10p12.1	7.81e-05	0.0025587	742.1	453.2	1.637					4.7e-06	0.0001118	255.1	2.909
	201356_at	splicing factor 3a, subunit 1, 120kDa	SF3A1	chr22q12.2	9.3e-06	0.0007649	1022.8	624.9	1.637	4.77e-05	0.0055545	441.2	2.318	2.7e-06	7.92e-05	501.2	2.041
	203842_s_at	microtubule-associated protein, RP/EB family, member 3	MAPRE3	chr2p23.3-p23.1	1.13e-05	0.0008668	237.4	145.1	1.636
	203678_at	myotubularin related protein 15	MTMR15	chr15q13.2-q13.3	0.0008915	0.0114156	426.9	260.9	1.636
	201226_at	NADH dehydrogenase (ubiquinone) 1 beta subcomplex, 8, 19kDa	NDUFB8	chr10q23.2-q23.33	5.91e-05	0.0021626	2067.6	1264.1	1.636
	230164_at	zinc finger protein 621	ZNF621	chr3p22.1	1.03e-05	0.0008176	82.8	50.6	1.636					5.34e-05	0.0005413	213.9	0.387
	214148_at	Clone 23641 mRNA sequence	---	---	0.0002936	0.0057001	133.6	81.7	1.635
	213410_at	chromosome 10 open reading frame 137	C10orf137	chr10q26.13-q26.2	1.04e-05	0.000822	336.3	205.7	1.635					2.4e-06	7.39e-05	141.4	2.378
	203657_s_at	cathepsin F	CTSF	chr11q13	0.0002972	0.0057516	1268.5	776.9	1.633	2.66e-05	0.0044867	819	1.549	0.0005145	0.0027623	838.1	1.514	0.0006635	0.0061973	481.7	2.633
	1555467_a_at	CUG triplet repeat, RNA binding protein 1	CUGBP1	chr11p11	0.0005912	0.0088289	231.8	142	1.632					4.32e-05	0.0004718	108.7	2.132
	209657_s_at	heat shock transcription factor 2	HSF2	chr6q22.31	4.2e-06	0.0004954	335.5	205.7	1.631					5.1e-06	0.0001177	94.5	3.55
	212416_at	secretory carrier membrane protein 1	SCAMP1	chr5q13.3-q14.1	0.0001805	0.0042417	1678.5	1029.6	1.63					4e-07	2.68e-05	525	3.197
	210655_s_at	forkhead box O3	FOXO3	chr6q21	0.0002106	0.0046414	441.5	271	1.629					0.0002079	0.001418	197.8	2.232
	218946_at	NFU1 iron-sulfur cluster scaffold homolog (S. cerevisiae)	NFU1	chr2p15-p13	6.16e-05	0.0022075	693.2	425.5	1.629					1.27e-05	0.0002085	226.3	3.063
	212498_at	Full-length cDNA clone CS0DM001YA04 of Fetal liver of Homo sapiens (human)	---	---	2.08e-05	0.0012307	2354.3	1446.3	1.628					0.0002559	0.001642	1529.2	1.54	0.0001874	0.0027162	1458.9	1.614
	231530_s_at	chromosome 11 open reading frame 1	C11orf1	chr11q13-q22	0.0007808	0.0105146	326.5	200.6	1.628					2.04e-05	0.0002838	112.7	2.897
	215943_at	KIAA1661 protein	KIAA1661	---	5.34e-05	0.0020523	43.1	26.5	1.626
	236298_at	Prenyl (decaprenyl) diphosphate synthase, subunit 1	PDSS1	chr10p12.1	0.0001177	0.0032481	63.4	39	1.626
	236197_at	Transcribed locus	---	---	3.67e-05	0.00167	35.1	21.6	1.625	0.00017	0.0087391	18.7	1.877					0.0006453	0.0060762	23.2	1.513
	209934_s_at	ATPase, Ca++ transporting, type 2C, member 1	ATP2C1	chr3q22.1	0.0002103	0.0046367	389.8	239.9	1.625
	236887_at	KIN, antigenic determinant of recA protein homolog (mouse)	KIN	chr10p15-p14	0.0005793	0.0087146	54.6	33.6	1.625
	209236_at	solute carrier family 23 (nucleobase transporters), member 2	SLC23A2	chr20p13	2.29e-05	0.0013041	1127.6	693.8	1.625					5e-06	0.0001163	543.8	2.074	6.1e-06	0.0003308	408.1	2.763
	235796_at	Transcribed locus	---	---	3.42e-05	0.0016046	146.5	90.2	1.624
	228730_s_at	secernin 2	SCRN2	chr17q21.32	0.0002872	0.0056296	340.7	209.8	1.624	5.9e-06	0.0029029	145.9	2.335	7.25e-05	0.0006683	193	1.765
	230812_at	CDNA FLJ20470 fis, clone KAT06815	---	---	0.0006134	0.009014	170.4	105	1.623
	1431_at	cytochrome P450, family 2, subfamily E, polypeptide 1	CYP2E1	chr10q24.3-qter	0.000113	0.0031876	49	30.2	1.623
	200747_s_at	nuclear mitotic apparatus protein 1	NUMA1	chr11q13	0.0002344	0.0049714	948.3	584.8	1.622	0.0004123	0.0124022	515.7	1.839
	211177_s_at	thioredoxin reductase 2	TXNRD2	chr22q11.21	3.24e-05	0.0015604	249.9	154.1	1.622					0.0009025	0.004213	164	1.524
	220618_s_at	zinc finger, CW type with PWWP domain 1	ZCWPW1	chr7q22.1	0.0001392	0.003608	185.1	114.1	1.622
	237347_at	CDNA FLJ37166 fis, clone BRACE2027408	---	---	0.0007651	0.0103632	177.5	109.6	1.62
	200721_s_at	ARP1 actin-related protein 1 homolog A, centractin alpha (yeast)	ACTR1A	chr10q24.32	6.2e-06	0.0006168	804	496.6	1.619
	1561829_at	CDNA clone IMAGE:5287404	---	---	0.0008261	0.0109028	100.6	62.2	1.617									0.0001706	0.0025463	39.1	2.573
	212595_s_at	DAZ associated protein 2	DAZAP2	chr12q12	2.34e-05	0.0013148	1493.8	923.7	1.617					0.0007689	0.0037453	945.4	1.58
	1560227_at	glycerophosphodiester phosphodiesterase domain containing 1	GDPD1	chr17q22	0.0002914	0.0056815	104.8	64.8	1.617					0.0002553	0.0016392	70.5	1.487
	205706_s_at	ankyrin repeat domain 26	ANKRD26	chr10pter-q22.1	5.1e-06	0.0005504	114.4	70.8	1.616					0.0007259	0.0035864	69.6	1.644
	207732_s_at	discs, large homolog 3 (neuroendocrine-dlg, Drosophila)	DLG3	chrXq13.1	9.24e-05	0.0028382	89.7	55.5	1.616
	223722_at	DnaJ (Hsp40) homolog, subfamily C, member 12	DNAJC12	chr10q22.1	0.0002898	0.0056626	32.8	20.3	1.616
	214408_s_at	ret finger protein-like 3 antisense /// ret finger protein-like 1 antisense	RFPL1S /// RFPL3S	chr22q12 /// chr22q12.3	4.4e-06	0.000508	67.4	41.7	1.616
	1568702_a_at	WD repeat domain 71	WDR71	chr11q13.4	0.0002708	0.0054232	411.2	254.4	1.616									1.3e-06	0.00014	111.9	3.675
	213978_at	actin-bundling protein with BAIAP2 homology	ABBA-1	chr16q22.1	0.0007024	0.0098556	130.7	81	1.614
	201814_at	TBC1 domain family, member 5	TBC1D5	chr3p24.3	0.0003725	0.0065986	948.9	588.1	1.614					2.5e-06	7.57e-05	433.3	2.19
	1554159_a_at	zinc finger, MYND domain containing 11	ZMYND11	chr10p14	0.000935	0.0117343	94.6	58.6	1.614
	35265_at	fragile X mental retardation, autosomal homolog 2	FXR2	chr17p13.1	1.55e-05	0.0010464	647.9	402	1.612
	223992_x_at	zinc finger, CW type with PWWP domain 1	ZCWPW1	chr7q22.1	0.0001609	0.0039475	292.7	181.6	1.612									0.0002888	0.0036076	194.9	1.502
	215597_x_at	CDNA FLJ11353 fis, clone HEMBA1000042	---	---	0.0002092	0.0046199	39.8	24.7	1.611									5.8e-06	0.0003209	17.1	2.327
	222749_at	suppressor of fused homolog (Drosophila)	SUFU	chr10q24.32	7.2e-06	0.0006699	308.7	191.6	1.611
	205245_at	par-6 partitioning defective 6 homolog alpha (C. elegans)	PARD6A	chr16q22.1	0.0003999	0.0069135	312	193.9	1.609					0.0003629	0.0021295	192	1.625
	202879_s_at	pleckstrin homology, Sec7 and coiled-coil domains 1(cytohesin 1)	PSCD1	chr17q25	2e-07	9.67e-05	171.4	106.6	1.608									0.0001765	0.0026046	102.1	1.679
	227075_at	elongation protein 3 homolog (S. cerevisiae)	ELP3	chr8p21.1	0.0003226	0.0060502	836.7	520.6	1.607	2.11e-05	0.004221	347.9	2.405	< 1e-07	< 1e-07	229.2	3.651
	229722_at	Full-length cDNA clone CS0DC015YF22 of Neuroblastoma Cot 25-normalized of Homo sapiens (human)	---	---	8.55e-05	0.0026913	92	57.3	1.606	0.0007596	0.0158463	52.7	1.746
	229749_at	transmembrane protein 16D	TMEM16D	chr12q23.1-q23.2	8.33e-05	0.0026557	80	49.8	1.606
	223378_at	GLIS family zinc finger 2	GLIS2	chr16p13.3	0.0007701	0.0104154	889	553.9	1.605	3e-06	0.0026169	107.7	8.254	4.2e-06	0.0001046	132.9	6.689	0.0001653	0.0025014	511.8	1.737
	204585_s_at	L1 cell adhesion molecule	L1CAM	chrXq28	0.000308	0.0058711	139.5	86.9	1.605
	203244_at	peroxisomal biogenesis factor 5	PEX5	chr12p13.3	0.0002572	0.0052648	764.8	476.4	1.605					0.0009191	0.0042694	450.5	1.698	0.0001174	0.0020149	377	2.029
	201296_s_at	WD repeat and SOCS box-containing 1	WSB1	chr17q11.1	0.000907	0.0115356	3951.6	2464.1	1.604
	231053_at	Transcribed locus	---	---	0.0005716	0.0086473	61.7	38.5	1.603
	213254_at	trinucleotide repeat containing 6B	TNRC6B	chr22q13.1	0.0006249	0.0091095	327.7	204.4	1.603
	225989_at	hect domain and RLD 4	HERC4	chr10q21.3	0.0004948	0.0079245	242.6	151.4	1.602
	222460_s_at	NEFA-interacting nuclear protein NIP30	NIP30	chr16q13	5.88e-05	0.0021566	895.4	559	1.602	0.0002891	0.0106286	613.9	1.459	0.0003463	0.0020568	617.6	1.45
	222541_at	remodeling and spacing factor 1	RSF1	chr11q14.1	0.0001451	0.0037082	275.7	172.2	1.601	8.39e-05	0.0066989	86.6	3.184	0.0001175	0.0009402	111	2.484
	232167_at	solute carrier family 2 (facilitated glucose transporter), member 11	SLC2A11	chr22q11.2	0.0006902	0.00973	128.9	80.5	1.601
	1556398_a_at	CDNA FLJ37122 fis, clone BRACE2022448	---	---	3.78e-05	0.0016893	74.9	46.8	1.6					0.0003025	0.0018623	43.4	1.726
	211704_s_at	spindlin family, member 2A /// spindlin family, member 2B	SPIN2A /// SPIN2B	chrXp11.1	0.0001517	0.0038056	245.3	153.4	1.599	0.0001464	0.0082568	148.4	1.653	6e-07	3.34e-05	105.9	2.316
	232923_at	CDNA FLJ10075 fis, clone HEMBA1001815	---	---	0.000621	0.0090676	193	120.8	1.598
	209380_s_at	ATP-binding cassette, sub-family C (CFTR/MRP), member 5	ABCC5	chr3q27	3.67e-05	0.00167	567	355	1.597					0.0008854	0.0041509	366.4	1.547	0.0001484	0.0023383	287.3	1.974
	222880_at	v-akt murine thymoma viral oncogene homolog 3 (protein kinase B, gamma)	AKT3	chr1q43-q44	0.0002426	0.0050841	47.2	29.6	1.595
	226259_at	exocyst complex component 6	EXOC6	chr10q23.33	3.84e-05	0.0017011	298	186.9	1.594					2.3e-06	7.2e-05	121.3	2.457
	244842_x_at	---	---	---	2.5e-05	0.001364	297.8	186.9	1.593									2.2e-06	0.000188	147.9	2.014
	1555752_at	saitohin	STH	chr17q21.1	0.0003361	0.0062277	131.1	82.3	1.593									1.11e-05	0.0004663	57	2.3
	201283_s_at	trafficking protein, kinesin binding 1	TRAK1	chr3p25.3-p24.1	0.0002199	0.0047751	69.3	43.5	1.593
	227809_at	zinc finger CCCH-type containing 6	ZC3H6	chr2q13	0.0002399	0.0050527	349.4	219.4	1.593									0.0005439	0.0054343	238.1	1.467
	240089_at	Transcribed locus	---	---	0.0004044	0.0069648	37.1	23.3	1.592
	206789_s_at	POU domain, class 2, transcription factor 1	POU2F1	chr1q22-q23	4.83e-05	0.0019296	442.5	278	1.592	0.0009391	0.0174309	214.6	2.062	0.0003053	0.0018755	254.8	1.737
	238596_at	chromosome 10 open reading frame 4	C10orf4	chr10q23.33	0.0001127	0.0031841	124.7	78.4	1.591									0.000175	0.0025907	66	1.889
	232740_at	minichromosome maintenance complex component 3 associated protein antisense	MCM3APAS	chr21q22.3	0.0005296	0.0082559	52.5	33	1.591
	238892_at	---	---	---	0.0001385	0.0035967	123.7	77.8	1.59					0.0003992	0.0022927	180.5	0.685	0.000486	0.0050624	64.2	1.927
	232447_at	CDNA FLJ12161 fis, clone MAMMA1000576	---	---	0.0007601	0.0103236	113.1	71.2	1.588
	220216_at	chromosome 8 open reading frame 44	C8orf44	chr8q13.1	0.0001524	0.0038197	148	93.2	1.588					0.0006101	0.0031386	90.8	1.63	1.49e-05	0.000557	74.4	1.989
	208990_s_at	heterogeneous nuclear ribonucleoprotein H3 (2H9)	HNRPH3	chr10q22	4.97e-05	0.0019598	1974.3	1244.5	1.586					2.5e-06	7.57e-05	1018.8	1.938
	218988_at	solute carrier family 35, member E3	SLC35E3	chr12q15	0.0004538	0.0074852	514.1	324.2	1.586
	203271_s_at	unc-119 homolog (C. elegans)	UNC119	chr17q11.2	9.43e-05	0.0028673	291.8	184	1.586
	205849_s_at	ubiquinol-cytochrome c reductase binding protein	UQCRB	chr8q22	0.0001191	0.0032653	4093.9	2582	1.586					4.36e-05	0.0004732	2318.4	1.766
	240270_x_at	CDNA FLJ26264 fis, clone DMC05506	---	---	2.34e-05	0.0013148	233.5	147.3	1.585									1.59e-05	0.000577	124.3	1.879
	240635_at	Transcribed locus	---	---	0.0002264	0.0048717	27.9	17.6	1.585
	40612_at	dopey family member 1	DOPEY1	chr6q15	0.000852	0.0111024	129.2	81.5	1.585					2.5e-06	7.57e-05	51.6	2.504	0.000487	0.005067	65.7	1.967
	231392_at	Transcribed locus, strongly similar to XP_522258.1 similar to hypothetical protein BC008326 [Pan troglodytes]	---	---	0.0001822	0.0042633	74.5	47.1	1.582
	241996_at	---	---	---	7.45e-05	0.0024915	179.2	113.3	1.582					0.0005099	0.0027436	338.6	0.529	1.12e-05	0.0004691	263.8	0.679
	209595_at	general transcription factor IIF, polypeptide 2, 30kDa	GTF2F2	chr13q14	0.0009235	0.0116505	268.5	169.7	1.582	2.39e-05	0.0044083	68.3	3.931	0.0001986	0.001374	102.2	2.627
	220715_at	hypothetical protein FLJ12547	FLJ12547	chr16q24.3	0.0002609	0.0052929	38.9	24.6	1.581
	232770_at	tumor suppressor candidate 3	TUSC3	chr8p22	0.0002204	0.0047822	37.3	23.6	1.581
	228402_at	zinc finger, BED-type containing 3	ZBED3	chr5q14.1	0.0001276	0.0034043	422.8	267.4	1.581
	215962_at	EST clone 22453 mariner transposon Hsmar1 sequence	---	---	6.87e-05	0.0023807	17.7	11.2	1.58					0.0003111	0.0019022	11.4	1.553	5.4e-06	0.0003066	9.4	1.883
	226151_x_at	crystallin, zeta (quinone reductase)-like 1	CRYZL1	chr21q21.3	0.0002314	0.0049481	596.8	377.7	1.58	0.0005823	0.0144354	363	1.644	0.0005203	0.0027874	378.2	1.578
	212630_at	exocyst complex component 3	EXOC3	chr5p15.33	2.86e-05	0.0014721	663.1	419.8	1.58					3.68e-05	0.0004228	331.8	1.998
	1564276_at	hypothetical gene supported by AK128882	LOC441108	chr5q31.1	6.34e-05	0.0022513	23.7	15	1.58
	244246_at	mirror-image polydactyly 1	MIPOL1	chr14q13.3-q21.1	2.01e-05	0.0012063	18.8	11.9	1.58
	233191_at	RUN and FYVE domain containing 2	RUFY2	chr10q21.3	0.0008174	0.0108167	28.1	17.8	1.579
	221476_s_at	ribosomal protein L15	RPL15	chr3p24.2	0.0005171	0.0081361	7479.9	4740.9	1.578					1.8e-06	6.25e-05	3661.8	2.043
	225131_at	zinc finger, RAN-binding domain containing 1	ZRANB1	chr10q26.13	3.83e-05	0.0017011	274.9	174.2	1.578
	235827_at	mitogen-activated protein kinase kinase kinase 7 interacting protein 1	MAP3K7IP1	chr22q13.1	1.84e-05	0.0011497	153.3	97.2	1.577									6.93e-05	0.0014396	81.9	1.872
	243183_at	Transcribed locus	---	---	0.0002441	0.0051038	21.9	13.9	1.576
	200051_at	squamous cell carcinoma antigen recognized by T cells	SART1	chr11q13.1	0.0003115	0.0059008	534.7	339.3	1.576	2.84e-05	0.0045965	174.7	3.061	6.2e-06	0.0001319	212.2	2.52
	226703_at	KIAA1787 protein	KIAA1787	chr17p13	9.7e-06	0.0007871	244.2	155	1.575					2.2e-06	7.01e-05	126.6	1.929
	225172_at	Crm, cramped-like (Drosophila)	CRAMP1L	chr16p13.3	0.0001643	0.0039986	455.3	289.2	1.574	6.71e-05	0.0061362	165.4	2.753	1.9e-06	6.44e-05	182.9	2.489
	212422_at	programmed cell death 11	PDCD11	chr10q24.33	0.000251	0.0051884	186.7	118.6	1.574					0.0003731	0.0021755	106.9	1.746
	60528_at	phospholipase A2, group IVB (cytosolic)	PLA2G4B	chr15q11.2-q21.3	6.1e-06	0.0006124	588.4	373.8	1.574									3.2e-06	0.0002343	288.7	2.038
	244049_at	---	---	---	2.71e-05	0.0014341	39.3	25	1.572
	220992_s_at	chromosome 1 open reading frame 25	C1orf25	chr1q25.2	3.38e-05	0.0015927	141.9	90.4	1.57					4.41e-05	0.000476	61.7	2.3
	1561405_s_at	cation channel, sperm associated 2	CATSPER2	chr15q14	0.0005488	0.0084143	33.6	21.4	1.57
	1556694_a_at	CDNA FLJ37138 fis, clone BRACE2023718	---	---	0.0009691	0.0120149	27.3	17.4	1.569					0.0002023	0.0013932	17.5	1.56	3.63e-05	0.0009652	14.2	1.923
	230719_at	Transcribed locus	---	---	1.96e-05	0.0011907	28.4	18.1	1.569	0.0005088	0.0136345	15.7	1.809	4.44e-05	0.0004784	15.4	1.844
	240870_at	---	---	---	0.000661	0.0094501	97.4	62.1	1.568									0.0001627	0.0024751	50.6	1.925
	219396_s_at	nei endonuclease VIII-like 1 (E. coli)	NEIL1	chr15q24.2	9.35e-05	0.0028575	128.3	81.8	1.568
	232266_x_at	Cell division cycle 2-like 5 (cholinesterase-related cell division controller)	CDC2L5	chr7p13	0.0004659	0.0076044	4034	2574.6	1.567									2.4e-06	0.0001983	919.4	4.388
	221251_x_at	zinc finger, HIT type 4	ZNHIT4	chr2p13.1	0.0005279	0.008245	172.7	110.2	1.567
	230090_at	Homo sapiens, clone IMAGE:4179986	---	---	2.01e-05	0.0012063	80.5	51.4	1.566
	201320_at	SWI/SNF related, matrix associated, actin dependent regulator of chromatin, subfamily c, member 2	SMARCC2	chr12q13-q14	0.0002004	0.0045002	948.1	605.4	1.566									5.46e-05	0.0012347	401.7	2.36
	229948_at	Transcribed locus, strongly similar to NP_775882.2 with sequence similarity 98, member B isoform 1 [Homo sapiens]	---	---	0.0003381	0.0062528	112.4	71.8	1.565	0.0007594	0.0158463	78.4	1.434
	1560006_a_at	hypothetical protein LOC646762	LOC646762	chr7p15.1	0.0002564	0.0052563	130.2	83.2	1.565
	1556730_at	hypothetical LOC652993	LOC652993	chr12q21	0.0001302	0.0034568	32.4	20.7	1.565
	239347_at	Transcribed locus	---	---	0.0007351	0.0101404	76.3	48.8	1.564									0.0002315	0.0031279	49.4	1.545
	202326_at	euchromatic histone-lysine N-methyltransferase 2	EHMT2	chr6p21.31	0.0003406	0.0062799	795.7	508.7	1.564					0.0005914	0.0030667	444.1	1.792
	209148_at	retinoid X receptor, beta	RXRB	chr6p21.3	2e-06	0.0003446	724.1	463.1	1.564
	221003_s_at	calcium binding protein 39-like	CAB39L	chr13q14.2	0.0009231	0.0116482	177.9	113.8	1.563	0.0003904	0.0121487	111.2	1.6					2.96e-05	0.0008481	92.7	1.919
	223128_at	FAD-dependent oxidoreductase domain containing 1	FOXRED1	chr11q24.2	0.0008314	0.0109569	419.9	268.7	1.563					4.67e-05	0.0004945	225	1.866
	212675_s_at	---	---	---	0.0001781	0.0042052	1045	669.2	1.562					< 1e-07	< 1e-07	226.6	4.612	0.0009026	0.0075743	548.5	1.905
	1570396_at	family with sequence similarity 66, member C	FAM66C	chr12p13.31	8.14e-05	0.0026196	26.4	16.9	1.562									0.0001513	0.0023663	13.8	1.913
	218119_at	translocase of inner mitochondrial membrane 23 homolog (yeast) /// similar to Mitochondrial import inner membrane translocase subunit Tim23	LOC653252 /// TIMM23	chr10q11.21-q11.23 /// chr10q11.23	0.0002523	0.0052035	481.3	308.1	1.562					2e-07	1.91e-05	161.9	2.973
	223886_s_at	ring finger protein 146	RNF146	chr6q22.1-q22.33	4.05e-05	0.0017666	1463.2	937.1	1.561					0.0005877	0.0030527	1062	1.378	0.0004421	0.0047566	791.4	1.849
	206817_x_at	trinucleotide repeat containing 4	TNRC4	chr1q21	2.3e-05	0.0013057	223.5	143.2	1.561
	1552410_at	C-type lectin domain family 4, member F	CLEC4F	chr2p13.3	0.0001903	0.0043778	87.5	56.1	1.56
	238872_at	CDNA FLJ43312 fis, clone NT2RI2012659	---	---	0.0003026	0.0058104	88.1	56.5	1.559
	210428_s_at	hepatocyte growth factor-regulated tyrosine kinase substrate	HGS	chr17q25	0.0003424	0.0062961	852.2	546.7	1.559
	210053_at	TAF5 RNA polymerase II, TATA box binding protein (TBP)-associated factor, 100kDa	TAF5	chr10q24-q25.2	0.000163	0.0039758	131.3	84.2	1.559
	224288_x_at	FKSG49	FKSG49	chr13q14.3	0.0005113	0.0080798	225.9	145	1.558	8.6e-06	0.0030301	528.4	0.428	4e-07	2.68e-05	570.4	0.396
	208714_at	NADH dehydrogenase (ubiquinone) flavoprotein 1, 51kDa	NDUFV1	chr11q13	0.0004419	0.0073482	3002.5	1926.7	1.558					2e-07	1.91e-05	1048.5	2.864	1.03e-05	0.0004468	1475.5	2.035
	244307_s_at	---	---	---	0.0002173	0.0047299	110.4	70.9	1.557									0.0005131	0.005226	67.5	1.636
	228177_at	CREB binding protein (Rubinstein-Taybi syndrome)	CREBBP	chr16p13.3	0.0005803	0.0087233	376.4	241.8	1.557					0.000206	0.001411	175.9	2.14
	244509_at	G protein-coupled receptor 155	GPR155	chr2q31.1	0.0009847	0.0121449	179.2	115.1	1.557					0.0008784	0.0041234	80.2	2.234
	240728_at	Phospholipase C, beta 4	PLCB4	chr20p12	0.000445	0.0073869	38.9	25	1.556									1.67e-05	0.0005896	18.2	2.137
	238631_at	Zinc finger protein 140	ZNF140	chr12q24.32-q24.33	0.0007196	0.0099999	128.7	82.7	1.556
	230767_at	Transcribed locus	---	---	3.8e-05	0.0016955	96.1	61.8	1.555									2.56e-05	0.0007729	57.2	1.68
	1558122_s_at	MRNA; cDNA DKFZp564E143 (from clone DKFZp564E143)	---	---	0.0005769	0.008689	63.7	41	1.554
	235015_at	Full-length cDNA clone CS0DI071YF17 of Placenta Cot 25-normalized of Homo sapiens (human)	---	---	0.0006952	0.0097828	321.3	206.8	1.554					0.0008404	0.0039917	657.9	0.488
	240094_at	---	---	---	0.0006502	0.0093524	80.2	51.6	1.554
	233138_at	chromosome 18 open reading frame 1	C18orf1	chr18p11.2	1.5e-06	0.0002926	90.3	58.2	1.552					0.0008169	0.00391	209	0.432
	1553351_at	OTU domain containing 7A	OTUD7A	chr15q13.3	0.0004752	0.0077055	65.8	42.4	1.552
	221757_at	phosphoinositide-3-kinase interacting protein 1	PIK3IP1	chr22q12.2	3.71e-05	0.0016731	234.3	151	1.552
	201214_s_at	protein phosphatase 1, regulatory (inhibitor) subunit 7	PPP1R7	chr2q37.3	0.0003873	0.0067746	847.5	546.8	1.55					3.3e-06	8.97e-05	291.1	2.911
	238523_at	chromosome 16 open reading frame 44	C16orf44	chr16q24.1	0.0004605	0.0075632	327.3	211.3	1.549					0.0003901	0.0022506	174	1.881
	240784_at	FLJ39237 protein	FLJ39237	chr7q22.1	0.0005934	0.0088472	123.2	79.6	1.548
	201384_s_at	neighbor of BRCA1 gene 1 /// similar to neighbor of BRCA1 gene 1	LOC727732 /// NBR1	chr17q21.31	0.0005077	0.0080508	1573.3	1017.8	1.546					0.0005194	0.0027834	979.8	1.606
	212424_at	programmed cell death 11	PDCD11	chr10q24.33	0.0004005	0.006919	289.1	187	1.546					0.0003744	0.0021806	187.7	1.54
	1558822_at	Full length insert cDNA clone YP59C02	---	---	0.0008775	0.0112838	144.6	93.6	1.545									1.4e-06	0.0001456	49.2	2.939
	49049_at	deltex 3 homolog (Drosophila)	DTX3	chr12q13.3	0.0003213	0.006032	259.6	168	1.545
	215279_at	Clone 23676 mRNA sequence	---	---	0.0004676	0.0076253	186.1	120.5	1.544									4e-07	7.48e-05	89.7	2.075
	221984_s_at	family with sequence similarity 134, member A	FAM134A	chr2q35	7.31e-05	0.0024628	2005.9	1299.1	1.544					1e-07	1.24e-05	543.9	3.688
	205060_at	poly (ADP-ribose) glycohydrolase /// similar to poly (ADP-ribose) glycohydrolase	LOC727726 /// PARG	chr10q11.23	6e-06	0.0006057	331.2	214.5	1.544	0.0005295	0.01382	151.2	2.19	2e-06	6.65e-05	148.6	2.229
	227216_at	RGD, leucine-rich repeat, tropomodulin and proline-rich containing protein	RLTPR	chr16q22.1	9.06e-05	0.0028002	59.3	38.4	1.544
	206882_at	solute carrier family 1 (high affinity aspartate/glutamate transporter), member 6	SLC1A6	chr19p13.12	0.000243	0.0050886	61.9	40.1	1.544
	221913_at	sirtuin (silent mating type information regulation 2 homolog) 3 (S. cerevisiae)	SIRT3	chr11p15.5	0.0008608	0.0111665	293.7	190.3	1.543
	32259_at	enhancer of zeste homolog 1 (Drosophila)	EZH1	chr17q21.1-q21.3	0.0007299	0.0100968	547.1	354.8	1.542
	213208_at	KIAA0240	KIAA0240	chr6p21.1	7.92e-05	0.0025777	252.9	164.1	1.541									0.0006253	0.0059535	139.4	1.814
	221262_s_at	solute carrier family 2 (facilitated glucose transporter), member 11	SLC2A11	chr22q11.2	0.0004821	0.0077758	54.2	35.2	1.54
	212632_at	Syntaxin 7	STX7	chr6q23.1	1.08e-05	0.0008402	599.1	388.9	1.54
	1558193_at	CDNA clone IMAGE:3931276	---	---	0.0003056	0.0058458	40.9	26.6	1.538
	212359_s_at	KIAA0913	KIAA0913	chr10q22.2	0.0005187	0.0081534	708.8	460.8	1.538
	233070_at	zinc finger protein 197	ZNF197	chr3p21	0.000638	0.0092422	44.3	28.8	1.538	9.5e-06	0.00307	15.1	2.934	6.99e-05	0.0006514	23.2	1.909
	228655_at	Unknown mRNA sequence	---	---	0.000693	0.0097543	69.8	45.4	1.537
	212495_at	jumonji domain containing 2B	JMJD2B	chr19p13.3	6.91e-05	0.0023885	490.9	319.3	1.537	1.46e-05	0.0037969	150	3.273	7.1e-06	0.0001433	168.9	2.906
	229241_at	lactate dehydrogenase D	LDHD	chr16q23.1	0.0001374	0.0035784	37.8	24.6	1.537
	226394_at	membrane-associated ring finger (C3HC4) 5	MARCH5	chr10q23.32	0.0002958	0.0057326	330.2	215	1.536	0.0002221	0.009581	82.5	4.002	8e-07	3.94e-05	110.5	2.988
	233035_at	CDNA FLJ12023 fis, clone HEMBB1001785	---	---	0.0005233	0.0081982	19.2	12.5	1.536									0.0008633	0.0073541	11.5	1.67
	228277_at	F-box and leucine-rich repeat protein 19	FBXL19	chr16p11.2	0.00025	0.0051838	219	142.6	1.536
	227706_at	spire homolog 2 (Drosophila)	SPIRE2	chr16q24	3e-05	0.0015081	113.3	73.8	1.535
	229231_at	leucine rich repeat containing 37B	LRRC37B	---	0.0001565	0.0038814	556.5	363.1	1.533	0.0007361	0.0156605	155.6	3.576	1e-07	1.24e-05	177.4	3.137
	210647_x_at	phospholipase A2, group VI (cytosolic, calcium-independent)	PLA2G6	chr22q13.1	0.0009557	0.0119028	342.7	223.6	1.533
	233423_at	KIAA1609	KIAA1609	chr16q24.1	0.0007698	0.0104139	45.2	29.5	1.532
	202928_s_at	PHD finger protein 1	PHF1	chr6p21.3	0.0008498	0.011079	256.1	167.2	1.532
	206320_s_at	SMAD family member 9	SMAD9	chr13q12-q14	7.8e-06	0.0007018	65.4	42.7	1.532
	204889_s_at	neuralized homolog (Drosophila)	NEURL	chr10q25.1	3.82e-05	0.0017003	195.4	127.6	1.531
	209066_x_at	ubiquinol-cytochrome c reductase binding protein	UQCRB	chr8q22	8.89e-05	0.0027696	5055.1	3300.8	1.531					0.0001848	0.0013034	3054.1	1.655
	224178_s_at	SRY (sex determining region Y)-box 6	SOX6	chr11p15.3	4.23e-05	0.0018062	60.4	39.5	1.529
	1568915_at	CDNA clone IMAGE:4822684	---	---	9.34e-05	0.0028575	125.9	82.4	1.528
	201357_s_at	splicing factor 3a, subunit 1, 120kDa	SF3A1	chr22q12.2	0.0008653	0.0111836	280.3	183.4	1.528
	215445_x_at	Clone 23605 mRNA sequence	---	---	5.7e-05	0.002122	57.4	37.6	1.527									1.97e-05	0.0006588	26.1	2.199
	241577_at	---	---	---	0.0005141	0.0081123	126.9	83.1	1.527									0.0001643	0.0024925	71.4	1.777
	231774_at	Kv channel interacting protein 3, calsenilin	KCNIP3	chr2q21.1	2.73e-05	0.0014402	114.1	74.7	1.527
	1568597_at	hypothetical protein LOC646762	LOC646762	chr7p15.1	6.95e-05	0.0023947	422.7	276.9	1.527	0.0003254	0.0112404	174.6	2.421	4.6e-06	0.0001104	193.8	2.181
	208682_s_at	melanoma antigen family D, 2	MAGED2	chrXp11.2	6.91e-05	0.0023885	1362.1	892.3	1.527					3.1e-06	8.66e-05	486.9	2.797
	216206_x_at	mitogen-activated protein kinase kinase 7	MAP2K7	chr19p13.3-p13.2	0.0006692	0.0095288	211.7	138.6	1.527									1.4e-06	0.0001456	87.6	2.417
	232089_at	Tigger transposable element derived 7	TIGD7	chr16p13.3	5.31e-05	0.0020494	88.4	57.9	1.527					0.0006543	0.0033139	54.3	1.628
	1557265_at	CDNA FLJ31889 fis, clone NT2RP7003091	---	---	8.93e-05	0.0027726	231.6	151.8	1.526
	200735_x_at	nascent polypeptide-associated complex alpha subunit	NACA	chr12q23-q24.1	0.0009187	0.0116087	9484.3	6215.4	1.526					1.8e-06	6.25e-05	4099.6	2.313
	1569029_at	---	---	---	0.0004362	0.0072918	83.2	54.6	1.524
	1558447_at	CDNA FLJ35687 fis, clone SPLEN2019349 /// Homo sapiens, clone IMAGE:5215251	---	---	4.15e-05	0.0017818	37	24.3	1.523	0.0002867	0.0105866	22.7	1.63
	223766_at	Similar to Poly(ADP-ribose) glycohydrolase	LOC728407	chr10q11.23	4.5e-06	0.0005131	53.6	35.2	1.523
	214948_s_at	TATA element modulatory factor 1	TMF1	chr3p21-p12	0.0001557	0.0038704	1054.5	692.2	1.523					1.26e-05	0.0002075	363.8	2.899
	204548_at	steroidogenic acute regulatory protein	STAR	chr8p11.2	3.01e-05	0.0015081	69.7	45.8	1.522
	218242_s_at	suppressor of variegation 4-20 homolog 1 (Drosophila)	SUV420H1	chr11q13.2	0.0004873	0.0078365	716.3	470.6	1.522
	1556148_s_at	CDNA clone IMAGE:5274427	---	---	0.000381	0.0066991	88.7	58.3	1.521					3.39e-05	0.0004013	50.5	1.756	5.01e-05	0.0011773	44.9	1.976
	241389_at	cholinergic receptor, nicotinic, beta 2 (neuronal)	CHRNB2	chr1q21.3	1.29e-05	0.0009379	209.1	137.5	1.521					0.0007102	0.0035241	139.8	1.496
	207192_at	deoxyribonuclease I-like 2	DNASE1L2	chr16p13.3	0.0009103	0.0115398	144	94.7	1.521
	231763_at	polymerase (RNA) III (DNA directed) polypeptide A, 155kDa	POLR3A	chr10q22-q23	0.000115	0.0032115	286.4	188.4	1.52					0.000237	0.0015559	143.2	2
	210028_s_at	origin recognition complex, subunit 3-like (yeast)	ORC3L	chr6q14.3-q16.1	0.0003263	0.0061049	358.6	236	1.519					2.44e-05	0.0003205	170.7	2.101
	244656_at	RAS-like, family 10, member B	RASL10B	chr17q12	0.0004998	0.0079734	215.6	141.9	1.519
	203267_s_at	developmentally regulated GTP binding protein 2	DRG2	chr17p11.2	0.0003696	0.0065685	338.8	223.2	1.518
	203522_at	copper chaperone for superoxide dismutase	CCS	chr11q13	5e-07	0.0001675	406	267.7	1.517	1.07e-05	0.0031932	186.6	2.176	7.5e-06	0.0001485	201.3	2.017
	209045_at	X-prolyl aminopeptidase (aminopeptidase P) 1, soluble	XPNPEP1	chr10q25.3	0.0002829	0.0055776	944.5	622.5	1.517	0.0007874	0.0160737	360.5	2.62	7.1e-06	0.0001433	403.2	2.343
	209021_x_at	KIAA0652	KIAA0652	chr11p11.2	8.6e-06	0.0007373	443.4	292.4	1.516
	234675_x_at	CDNA: FLJ23566 fis, clone LNG10880	---	---	0.0001145	0.0032068	1038.1	685	1.515
	203172_at	fragile X mental retardation, autosomal homolog 2	FXR2	chr17p13.1	0.0001569	0.0038861	372.6	246	1.515
	1560171_at	CDNA FLJ32354 fis, clone PROST2007818	---	---	0.0007509	0.0102574	32.1	21.2	1.514									0.0001964	0.0028122	17	1.888
	226648_at	Full-length cDNA clone CS0DL007YI24 of B cells (Ramos cell line) Cot 25-normalized of Homo sapiens (human)	---	---	2.9e-05	0.0014811	235.1	155.4	1.513					0.0002194	0.0014715	120.5	1.951
	208861_s_at	alpha thalassemia/mental retardation syndrome X-linked (RAD54 homolog, S. cerevisiae) /// similar to transcriptional regulator ATRX isoform 1	ATRX /// LOC728849	chrXq13.1-q21.1	0.0001119	0.0031758	1561.9	1032.5	1.513					< 1e-07	< 1e-07	449.2	3.477	9.2e-06	0.0004163	765.8	2.04
	1559952_x_at	family with sequence similarity 66, member C	FAM66C	chr12p13.31	0.0001778	0.0042017	75.5	49.9	1.513	0.0003136	0.0110209	45.3	1.667	0.0001926	0.0013432	47.2	1.6
	203791_at	Dmx-like 1	DMXL1	chr5q22	0.0008933	0.0114252	609.4	403.4	1.511					0.0001472	0.0011055	312.6	1.949
	217100_s_at	UBX domain containing 7	UBXD7	chr3q29	0.0008476	0.0110609	461.3	305.2	1.511
	234220_at	Ca2+-dependent secretion activator	CADPS	chr3p14.2	0.0004973	0.0079482	21.9	14.5	1.51
	211220_s_at	heat shock transcription factor 2	HSF2	chr6q22.31	0.0007938	0.0106152	37.3	24.7	1.51
	223072_s_at	WW domain binding protein 1	WBP1	chr2p12	0.0001278	0.0034063	621.7	411.6	1.51
	207757_at	zinc finger protein 2 homolog (mouse)	ZFP2	chr5q35.3	0.0008931	0.0114252	83.3	55.2	1.509
	217643_x_at	---	---	---	0.0003364	0.0062277	207	137.4	1.507									3.73e-05	0.0009822	84.8	2.441
	243570_at	---	---	---	0.0003043	0.0058311	51.1	33.9	1.507
	233265_at	CDNA FLJ12203 fis, clone MAMMA1000914	---	---	0.00017	0.004081	46.4	30.8	1.506									0.000126	0.0021134	28	1.657
	222617_s_at	chromosome 10 open reading frame 84	C10orf84	chr10q26.11	0.000135	0.0035361	298	198	1.505
	242573_at	---	---	---	0.0001224	0.0033158	28.7	19.1	1.503
	202033_s_at	RB1-inducible coiled-coil 1	RB1CC1	chr8q11	0.0002022	0.0045257	872.3	581	1.501
	228457_at	CDNA clone IMAGE:5263177	---	---	0.0008553	0.0111295	184.2	122.8	1.5					1.99e-05	0.00028	70.4	2.616
	232909_s_at	bromodomain PHD finger transcription factor	BPTF	chr17q24.3	0.0004097	0.0070163	1074.8	717.1	1.499
	232441_at	KRR1, small subunit (SSU) processome component, homolog (yeast)	KRR1	chr12q21.2	0.0002112	0.0046478	206.1	137.5	1.499	0.0005996	0.0145627	99.2	2.078	0.0007068	0.0035123	108.2	1.905
	215080_s_at	centaurin, gamma 1	CENTG1	chr12q14.1	0.0006492	0.0093524	32.8	21.9	1.498
	201782_s_at	aryl hydrocarbon receptor interacting protein	AIP	chr11q13.3	0.0008632	0.0111749	776.2	518.4	1.497
	230098_at	PHD finger protein 20-like 1	PHF20L1	chr8q24.22	0.000441	0.007345	236.2	157.8	1.497
	230310_at	Transcribed locus	---	---	9.13e-05	0.0028123	60	40.1	1.496									0.0004928	0.0051069	41.4	1.449
	213511_s_at	myotubularin related protein 1	MTMR1	chrXq28	2.17e-05	0.0012621	1081.7	723.5	1.495					7e-07	3.63e-05	311.4	3.474
	222394_at	programmed cell death 6 interacting protein	PDCD6IP	chr3p22.3	0.0006012	0.0089178	544.8	364.5	1.495					5.9e-06	0.0001276	225.6	2.415
	239245_at	Transcribed locus	---	---	0.0002423	0.0050836	23	15.4	1.494									0.0002549	0.00332	13.6	1.691
	201788_at	DEAD (Asp-Glu-Ala-Asp) box polypeptide 42	DDX42	chr17q23.3	8.5e-06	0.0007373	1251.8	837.8	1.494					0.0009872	0.0045058	637.4	1.964
	229914_at	FLJ38717 protein	FLJ38717	chr6p21.1	0.0002172	0.0047296	188.9	126.4	1.494									5.27e-05	0.0012113	90.6	2.085
	208754_s_at	nucleosome assembly protein 1-like 1	NAP1L1	chr12q21.2	0.0001677	0.0040507	1754.9	1176.4	1.492
	1556129_at	hypothetical LOC642533	LOC642533	chr16q24.3	0.0007808	0.0105146	182.3	122.3	1.491
	1568853_at	Homo sapiens, Similar to hypothetical protein FLJ20378, clone IMAGE:4179392, mRNA	---	---	0.0009543	0.0118908	245.8	165	1.49
	240178_at	---	---	---	0.0007226	0.0100288	38.6	25.9	1.49
	240174_at	Transcribed locus	---	---	0.0006425	0.0092901	33.5	22.5	1.489
	205331_s_at	receptor accessory protein 2	REEP2	chr5q31	0.0008976	0.0114547	732.2	491.7	1.489					0.0001273	0.0009957	434.9	1.684
	211951_at	nucleolar and coiled-body phosphoprotein 1	NOLC1	chr10q24.32	0.0009518	0.0118717	1638.2	1101.1	1.488					3.6e-06	9.5e-05	694.2	2.36
	232420_x_at	hypothetical protein LOC286260	LOC286260	chr9q34.3	2.2e-06	0.0003608	546.2	367.3	1.487									1e-07	3.07e-05	228.9	2.386
	236043_at	Hypothetical protein LOC92482	LOC92482	chr10q25.2	0.0003561	0.0064482	57.1	38.4	1.487					0.0003478	0.002063	123.6	0.462
	219754_at	RNA binding motif protein 41	RBM41	chrXq22.1-q24	0.0009012	0.0114859	150.9	101.5	1.487									1.73e-05	0.0006041	68.7	2.197
	232096_x_at	CDNA: FLJ22140 fis, clone HEP20977	---	---	0.0004313	0.0072499	128.9	86.8	1.485									0.0003823	0.0043308	63.8	2.02
	239450_at	Transcribed locus	---	---	0.0005268	0.0082389	79.3	53.4	1.485					1.01e-05	0.0001792	45.9	1.728
	243636_s_at	Transcribed locus	---	---	0.0003892	0.0067865	28.8	19.4	1.485
	216219_at	aquaporin 6, kidney specific	AQP6	chr12q13	0.0009757	0.0120673	227.5	153.3	1.484
	206735_at	cholinergic receptor, nicotinic, alpha 4	CHRNA4	chr20q13.2-q13.3	0.0005321	0.0082697	122.3	82.4	1.484
	203901_at	mitogen-activated protein kinase kinase kinase 7 interacting protein 1	MAP3K7IP1	chr22q13.1	0.0008764	0.0112803	122.9	82.8	1.484
	204757_s_at	transmembrane protein 24	TMEM24	chr11q23.3	0.0002688	0.005397	251.4	169.5	1.483
	228694_at	Homo sapiens, clone IMAGE:3352913, mRNA	---	---	0.0004483	0.0074326	311.3	210.1	1.482					1.3e-06	5.17e-05	98.4	3.164
	205045_at	A kinase (PRKA) anchor protein 10	AKAP10	chr17p11.1	0.0009512	0.0118711	76.3	51.5	1.482
	1555373_at	chromosome 21 open reading frame 114	C21orf114	chr21q21.1	0.0001414	0.0036452	16.9	11.4	1.482									0.0008889	0.0074962	10	1.69
	226469_s_at	gamma-glutamyltransferase-like 3	GGTL3	chr20q11.22	0.0007192	0.0099994	157.7	106.4	1.482									0.0001351	0.0022051	310.8	0.507
	210977_s_at	heat shock transcription factor 4	HSF4	chr16q21	7.3e-05	0.002461	161.2	108.8	1.482
	205424_at	TBK1 binding protein 1	TBKBP1	chr17q21.32	1.56e-05	0.0010505	170.1	114.8	1.482
	202471_s_at	isocitrate dehydrogenase 3 (NAD+) gamma	IDH3G	chrXq28	0.0001218	0.0033045	1294.7	874	1.481	0.0009987	0.0178619	561.3	2.307	< 1e-07	< 1e-07	389.6	3.323
	239171_at	---	---	---	2.83e-05	0.0014622	78.6	53.1	1.48					1.34e-05	0.0002164	199.6	0.394	0.0001412	0.002268	50.4	1.56
	221094_s_at	elongation protein 3 homolog (S. cerevisiae)	ELP3	chr8p21.1	0.0001586	0.0039111	242.6	163.9	1.48					0.0002158	0.0014546	135.3	1.793
	232211_at	protein phosphatase 1, regulatory (inhibitor) subunit 3F	PPP1R3F	chrXp11.23	0.0007552	0.0102929	146.5	99	1.48
	209175_at	SEC23 interacting protein	SEC23IP	chr10q25-q26	0.0005574	0.008503	206.5	139.5	1.48	0.0005918	0.0145193	52.6	3.926	6e-07	3.34e-05	72.7	2.84
	202088_at	solute carrier family 39 (zinc transporter), member 6	SLC39A6	chr18q12.2	0.000713	0.0099424	3079.9	2081.7	1.48					2.2e-06	7.01e-05	743.3	4.144
	229016_s_at	transcriptional regulating factor 1	TRERF1	chr6p21.1-p12.1	0.0008077	0.0107352	43.8	29.6	1.48
	201175_at	thioredoxin domain containing 14	TXNDC14	chr11cen-q22.3	6.45e-05	0.0022755	2099.3	1418.1	1.48					8e-06	0.0001542	891.5	2.355
	235721_at	deltex 3 homolog (Drosophila)	DTX3	chr12q13.3	0.000269	0.0053991	1545.8	1045.5	1.479					0.0004868	0.0026519	813.4	1.9	0.0004466	0.004789	613.4	2.52
	243358_at	insulin-like growth factor 1 receptor	IGF1R	chr15q26.3	0.0002358	0.0049894	92.9	62.8	1.479
	212943_at	KIAA0528	KIAA0528	chr12p12.1	0.0001863	0.0043295	1074.5	726.5	1.479					4.34e-05	0.0004727	395	2.72
	218787_x_at	CWF19-like 1, cell cycle control (S. pombe)	CWF19L1	chr10q24.2-q24.31	0.0002504	0.0051839	287.8	194.7	1.478									0.0005167	0.0052529	184.8	1.557
	222994_at	peroxiredoxin 5	PRDX5	chr11q13	1e-07	5.63e-05	2340.7	1583.7	1.478					1.8e-05	0.000262	619.4	3.779	1.54e-05	0.0005671	1471.4	1.591
	232803_at	hypothetical protein FLJ31958	FLJ31958	chr10q11.23	0.0008945	0.0114379	22	14.9	1.477
	1556940_at	hypothetical protein LOC283484	LOC283484	chr13q33.3	8.21e-05	0.0026328	22.3	15.1	1.477
	1559702_at	Clone IMAGE:120631 mRNA sequence	---	---	1e-06	0.0002295	82.8	56.1	1.476									0.0001527	0.0023827	44.4	1.865
	206774_at	FERM and PDZ domain containing 1	FRMPD1	chr9p13.2	0.0003522	0.0064045	51.5	34.9	1.476
	208598_s_at	HECT, UBA and WWE domain containing 1	HUWE1	chrXp11.22	0.0009095	0.011539	1321.2	895.3	1.476					3.41e-05	0.0004027	690.5	1.913	0.0001905	0.0027472	806	1.639
	212162_at	kinase D-interacting substrate of 220 kDa	KIDINS220	chr2p24	0.0003463	0.006331	644	436.3	1.476
	239924_at	Similar to bK246H3.1 (immunoglobulin lambda-like polypeptide 1, pre-B-cell specific)	LOC91316	chr22q11.23	0.0002463	0.005134	72.6	49.2	1.476									4e-07	7.48e-05	32.3	2.248
	224652_at	cyclin Y	CCNY	chr10p11.21	0.0007942	0.0106152	584.6	396.4	1.475
	216095_x_at	myotubularin related protein 1	MTMR1	chrXq28	7.5e-06	0.0006849	1005	681.2	1.475					2.8e-06	8.11e-05	275.1	3.653
	232477_at	---	---	---	0.0003547	0.0064353	30.8	20.9	1.474	0.0001974	0.0092063	16.5	1.867	3.58e-05	0.0004153	15.9	1.937	0.0007666	0.0068286	18.4	1.674
	242265_at	Bromodomain containing 8	BRD8	chr5q31	0.0002775	0.005499	185.1	125.6	1.474									6.7e-06	0.0003478	84.7	2.185
	222533_at	cereblon	CRBN	chr3p26.3	0.0003416	0.0062878	806.7	547.5	1.473					0.0002731	0.0017245	476.8	1.692
	232708_at	galactose-1-phosphate uridylyltransferase	GALT	chr9p13	0.0003505	0.0063806	78.2	53.1	1.473
	212243_at	glutamate receptor, ionotropic, N-methyl D-aspartate-like 1A /// GRINL1A combined protein	Gcom1 /// GRINL1A	chr15q21.3 /// chr15q22.1	0.0003346	0.0062113	687.5	467.2	1.472					1e-06	4.4e-05	234.8	2.928
	237481_at	---	---	---	0.0005921	0.0088351	35.3	24	1.471									0.0003619	0.0041838	20.9	1.689
	232294_at	Hypothetical protein LOC219347	LOC219347	chr10q23.1	1.07e-05	0.0008336	146.4	99.5	1.471
	203286_at	ring finger protein 44	RNF44	chr5q35.2	0.0006065	0.0089594	687.1	467.2	1.471					2.85e-05	0.0003565	404.5	1.699
	238557_at	Em:U62317.15 full length open reading frame (ORF) cDNA clone (cDNA clone C22ORF:pGEM.Em:U62317.15.V5)	---	---	0.0006754	0.0095857	116.6	79.4	1.469
	243850_at	Transcribed locus	---	---	9.73e-05	0.0029069	33.2	22.6	1.469
	220904_at	chromosome 6 open reading frame 208	C6orf208	chr6q27	0.0006676	0.0095145	161	109.6	1.469									0.0001351	0.0022051	89.2	1.805
	204302_s_at	KIAA0427	KIAA0427	chr18q21.1	4.99e-05	0.001962	210.2	143.1	1.469
	205154_at	leucine rich repeat neuronal 2	LRRN2	chr1q32.1	0.0003228	0.0060517	313.9	213.9	1.468
	235107_at	Transcribed locus	---	---	0.0006785	0.0096172	352.9	240.5	1.467					6.13e-05	0.0005959	201.2	1.754
	222550_at	armadillo repeat containing 1	ARMC1	chr8q13.1	3.3e-06	0.0004406	794.3	541.3	1.467
	222743_s_at	chromosome 11 open reading frame 71	C11orf71	chr11q14.2-q14.3	0.0005972	0.008882	213.7	145.7	1.467
	215529_x_at	DIP2 disco-interacting protein 2 homolog A (Drosophila)	DIP2A	chr21q22.3	0.0002575	0.005265	1891.2	1289.4	1.467									8e-07	0.0001084	602.9	3.137
	218441_s_at	RNA polymerase II associated protein 1	RPAP1	chr15q15.1	0.0004655	0.0076001	312.5	213	1.467
	238633_at	Enhancer of polycomb homolog 1 (Drosophila)	EPC1	chr10p11	6.4e-05	0.0022623	29.9	20.4	1.466
	1568814_at	DEAD (Asp-Glu-Ala-Asp) box polypeptide 50	DDX50	chr10q21.3	0.0001907	0.0043814	82.7	56.5	1.464									0.0004719	0.0049571	62	1.334
	209222_s_at	oxysterol binding protein-like 2	OSBPL2	chr20q13.3	0.0008144	0.0107953	400.7	273.7	1.464					2.23e-05	0.0003017	201.2	1.992
	216184_s_at	regulating synaptic membrane exocytosis 1	RIMS1	chr6q12-q13	9.4e-05	0.0028647	42.6	29.1	1.464
	209217_s_at	WD repeat domain 45	WDR45	chrXp11.23	6.57e-05	0.0022956	407.3	278.3	1.464					1.54e-05	0.0002372	178.4	2.283
	224653_at	Eukaryotic translation initiation factor 4E binding protein 2	EIF4EBP2	chr10q21-q22	7.59e-05	0.0025183	1066.4	729.2	1.462	9.12e-05	0.0069597	490.4	2.175	9.53e-05	0.0008106	501.6	2.126	0.00054	0.0054072	645.8	1.651
	215895_x_at	Adipose differentiation-related protein	ADFP	chr9p22.1	0.0002862	0.0056163	55.5	38	1.461									0.0005564	0.0055198	32.7	1.697
	213465_s_at	protein phosphatase 1, regulatory (inhibitor) subunit 7	PPP1R7	chr2q37.3	0.0001659	0.0040197	620	424.3	1.461					3.48e-05	0.0004074	232.5	2.667
	218118_s_at	translocase of inner mitochondrial membrane 23 homolog (yeast)	TIMM23	chr10q11.21-q11.23	5e-07	0.0001675	561.2	384.2	1.461					5e-07	3.02e-05	186.2	3.014
	222072_at	---	---	---	0.000557	0.0085018	76.2	52.2	1.46	0.000993	0.0178215	115.4	0.66
	206794_at	v-erb-a erythroblastic leukemia viral oncogene homolog 4 (avian)	ERBB4	chr2q33.3-q34	0.0008548	0.0111256	45.7	31.3	1.46
	234341_x_at	hypothetical protein LOC91548	LOC91548	chr1q32.3	5.45e-05	0.0020756	840.3	576	1.459
	215822_x_at	myelin transcription factor 1	MYT1	chr20q13.33	7.63e-05	0.002527	162.5	111.4	1.459
	213394_at	mitogen activated protein kinase binding protein 1	MAPKBP1	chr15q15.1	0.0006418	0.0092825	411.7	282.3	1.458
	242492_at	---	---	---	0.0006479	0.0093385	164.8	113.2	1.456
	205895_s_at	nucleolar and coiled-body phosphoprotein 1	NOLC1	chr10q24.32	0.000222	0.0048092	230.6	158.4	1.456
	233635_at	MRNA; cDNA DKFZp564G212 (from clone DKFZp564G212)	---	---	2.61e-05	0.0014001	20.8	14.3	1.455									3.64e-05	0.0009669	12.3	1.691
	229038_at	CWF19-like 1, cell cycle control (S. pombe)	CWF19L1	chr10q24.2-q24.31	5.34e-05	0.0020523	64	44	1.455
	225022_at	golgi associated PDZ and coiled-coil motif containing	GOPC	chr6q21	0.0004868	0.0078354	614.9	422.6	1.455					0.0001102	0.0008975	242.5	2.536
	218525_s_at	hypoxia-inducible factor 1, alpha subunit inhibitor	HIF1AN	chr10q24	0.0008693	0.0112155	191.8	131.8	1.455
	201643_x_at	jumonji domain containing 1B	JMJD1B	chr5q31	0.0001124	0.0031789	1260.3	866.3	1.455					3.83e-05	0.0004343	677.8	1.859	7e-07	9.96e-05	483.7	2.606
	203027_s_at	mevalonate (diphospho) decarboxylase	MVD	chr16q24.3	0.0001487	0.0037597	170	116.8	1.455
	1569680_at	CDNA clone IMAGE:4288701	---	---	0.0002875	0.0056296	42.9	29.5	1.454
	1555201_a_at	required for meiotic nuclear division 1 homolog (S. cerevisiae)	RMND1	chr6q25.1	0.0004221	0.0071325	153.8	105.8	1.454
	211975_at	zinc finger protein 289, ID1 regulated	ZNF289	chr11p11.2-p11.12	8e-07	0.0002061	840.9	578.3	1.454									6.1e-06	0.0003308	454.5	1.85
	233879_at	TPTE and PTEN homologous inositol lipid phosphatase pseudogene	LOC374491	chr13q12.12	4.5e-06	0.0005131	20.2	13.9	1.453									0.0001105	0.0019404	13.8	1.464
	227560_at	sideroflexin 2	SFXN2	chr10q24.32	0.0001797	0.0042283	235.2	162	1.452									0.0001487	0.0023403	118.8	1.98
	238943_at	---	---	---	0.0008423	0.0110339	154.4	106.4	1.451
	214840_at	target of myb1-like 2 (chicken)	TOM1L2	chr17p11.2	1.93e-05	0.0011803	213	146.8	1.451
	217968_at	tumor suppressing subtransferable candidate 1	TSSC1	chr2p25.3	0.0006875	0.0097033	425.9	293.5	1.451					1.9e-06	6.44e-05	180.6	2.358
	217092_x_at	similar to 60S ribosomal protein L7	LOC646912	chr22q13.1	0.0001938	0.0044229	2153	1485.2	1.45					2.3e-06	7.2e-05	997	2.159	0.0002142	0.0029728	1475.5	1.459
	1554116_s_at	poly (ADP-ribose) polymerase family, member 11	PARP11	chr12p13.3	0.0003393	0.0062687	61.5	42.4	1.45
	225063_at	ubiquitin-like 7 (bone marrow stromal cell-derived)	UBL7	chr15q24.1	0.000548	0.0084059	566.1	390.3	1.45					0.0003214	0.0019496	335.3	1.688
	1558725_at	---	---	---	5.59e-05	0.0021083	25.5	17.6	1.449
	235124_at	CDNA FLJ35228 fis, clone PROST2001283	---	---	0.0005008	0.0079793	338.5	233.6	1.449					0.0005578	0.0029342	204.5	1.655
	221735_at	WD repeat domain 48	WDR48	chr3p21.33	0.0009762	0.0120673	471.3	325.4	1.448
	230095_at	Thioredoxin-like 2	TXNL2	chr10q26	3.38e-05	0.0015927	69	47.7	1.447
	217928_s_at	SAPS domain family, member 3	SAPS3	chr11q13	0.000641	0.0092758	547	378.6	1.445									3.6e-05	0.00096	332.5	1.645
	217137_x_at	Kpni repeat mrna (cdna clone pcd-kpni-8), 3' end	---	---	0.0003094	0.0058772	186.4	129.1	1.444	0.0002049	0.0093258	383.7	0.486	0.0002638	0.0016797	364.3	0.512
	233359_at	CDNA clone IMAGE:5262617	---	---	0.0002815	0.005558	106.4	73.7	1.444
	227047_x_at	zinc finger and BTB domain containing 4	ZBTB4	chr17p13.1	0.0005753	0.0086712	356.4	246.9	1.443	0.0002519	0.010071	735.3	0.485
	202866_at	DnaJ (Hsp40) homolog, subfamily B, member 12	DNAJB12	chr10q22.1	0.0002991	0.0057737	497.9	345.4	1.442
	203363_s_at	KIAA0652	KIAA0652	chr11p11.2	0.0001994	0.004487	307.4	213.2	1.442
	225535_s_at	translocase of inner mitochondrial membrane 23 homolog (yeast)	TIMM23	chr10q11.21-q11.23	< 1e-07	< 1e-07	1118.9	776	1.442					1e-07	1.24e-05	326.3	3.429
	1555019_at	protocadherin 21	PCDH21	chr10q22.1-q22.3	0.0002595	0.0052901	28.8	20	1.44
	213659_at	zinc finger protein 75 (D8C6)	ZNF75	chrXq26.3	2.28e-05	0.0012998	121.7	84.5	1.44	0.0005054	0.01357	54.5	2.233	1.12e-05	0.0001916	55.2	2.205
	224647_at	---	---	---	0.0001457	0.00372	541.3	376.2	1.439					1.8e-06	6.25e-05	246.3	2.198
	234505_at	MRNA; cDNA DKFZp566F133 (from clone DKFZp566F133)	---	---	0.0007597	0.0103221	160	111.2	1.439									8.34e-05	0.001614	90.4	1.77
	226155_at	KIAA1600	KIAA1600	chr10q25.3	0.000293	0.0056945	440.7	306.2	1.439					3.3e-05	0.0003935	163.8	2.69
	225515_s_at	hypothetical protein LOC220906	LOC220906	chr10p12.1	5.26e-05	0.0020345	1039	721.8	1.439					2.3e-06	7.2e-05	508.8	2.042
	218181_s_at	mitogen-activated protein kinase kinase kinase kinase 4	MAP4K4	chr2q11.2-q12	0.0009246	0.0116536	1553.8	1080.1	1.439
	210679_x_at	---	---	---	0.0009115	0.0115445	1326.2	923.1	1.437									< 1e-07	< 1e-07	242.1	5.478
	231825_x_at	activating transcription factor 7 interacting protein	ATF7IP	chr12p13.1	0.0002612	0.0052931	1770.8	1234.3	1.435									2.94e-05	0.0008437	573.9	3.086
	1555306_a_at	endothelin converting enzyme 2	ECE2	chr.|3q28-q29	0.0006477	0.0093385	107.6	75	1.435									2.7e-06	0.0002116	62	1.735
	220778_x_at	sema domain, transmembrane domain (TM), and cytoplasmic domain, (semaphorin) 6B	SEMA6B	chr19p13.3	0.0003476	0.0063447	209	145.6	1.435
	231317_at	Transcribed locus	---	---	0.0002309	0.0049415	208.3	145.5	1.432
	221306_at	G protein-coupled receptor 27	GPR27	chr3p21-p14	0.0002649	0.0053364	59.3	41.4	1.432
	217337_at	similar to aconitase 2, mitochondrial	LOC646677 /// LOC650674	chr22q12.3	9.44e-05	0.0028673	84.9	59.3	1.432
	212544_at	zinc finger, HIT type 3	ZNHIT3	chr17q12	0.0003271	0.0061108	539	377	1.43					5.7e-06	0.0001251	245.7	2.194	0.0001692	0.0025333	748.8	0.72
	239897_at	BCL2-associated transcription factor 1	BCLAF1	chr6q22-q23	0.0001316	0.0034804	163.7	114.6	1.428					0.0001462	0.0011002	84.8	1.93
	230702_at	chromosome 8 open reading frame 16	C8orf16	chr8p23.1	0.0007226	0.0100288	123.1	86.2	1.428									0.0001673	0.0025163	57.2	2.152
	201868_s_at	transducin (beta)-like 1X-linked	TBL1X	chrXp22.3	0.0002527	0.0052098	34.7	24.3	1.428					0.0001705	0.0012314	156.6	0.222
	208469_s_at	EGF-like-domain, multiple 8	EGFL8	chr6p21.32	3.38e-05	0.0015927	268.3	188	1.427	0.0005688	0.0142626	177.1	1.515					1.03e-05	0.0004468	149.6	1.793
	228741_s_at	hyperpolarization activated cyclic nucleotide-gated potassium channel 3	HCN3	chr1q22	0.0003439	0.0063088	196.6	137.8	1.427	0.0007489	0.0157377	130	1.512	2.4e-05	0.000317	106.3	1.849
	1559044_at	exosome component 1	EXOSC1	chr10q24	0.0009772	0.0120714	23.1	16.2	1.426									0.0001802	0.0026434	12.3	1.878
	212965_at	hypermethylated in cancer 2	HIC2	chr22q11.21	0.0001848	0.0043075	122.1	85.6	1.426
[truncated: 16,903 more rows]
