# Supplementary material for: Anaplastic oligodendrogliomas with 1p19q codeletion have a proneural gene expression profile
Source: Mol Cancer. 2008 May 20;7:41. doi: 10.1186/1476-4598-7-41 (PMC2415112; doi:10.1186/1476-4598-7-41)
Supplement: Additional file 2 — Detailed results of the 22 genes studied by real-time RT-PCR in the independent sample set of 8 oligodendrogliomas with 1p19q codeletion and 8 gliomas with EGFR amplification. [file 1476-4598-7-41-S2.xls]

## Sheet: Feuil1
Supplementary Table 2. Complete results of the 22 genes studied by real-time RT-PCR
	Relative expression in the 8 samples with 1p19q codeletion in comparison to normal brain								Relative expression in the 8 samples with EGFR amplification in comparison to normal brain
DCX	8.23	8.04	12.48	10.44	12.24	7.91	5.99	10.13	NA	12.06	0.37	5.23	0.13	3.91	0.52	2.32
OLIG2	10.6	6.21	8.64	6.84	7.17	5.77	4.44	6.62	0.21	2.93	1.57	4.44	9.79	1.29	2.08	1.19
AKR1C3	0.12	8.54	5.12	6.12	1.87	1.33	2.61	1.44	0.05	0.36	0.67	1.17	0.56	0.17	0.1	0.32
CTTNBP2	10.54	6.25	3.45	5.31	2.41	3.25	2.77	4.9	1.22	2.09	0.61	1.41	2.41	0.51	1.33	0.68
L1CAM	1.24	1.27	1	0.28	0.62	0.06	0.37	0.87	0.01	0.69	0.03	0.33	0.02	0	0.01	0.03
ATOH8	100.83	57.4	25.49	40.84	83.44	31.01	37.79	39.89	7.7	4.43	0.9	3.01	0.57	2.74	0.59	2.89
C20orf42	103.32	11.83	31.85	31.4	44.39	36.19	30.61	45.33	0.88	8.55	1.64	2.83	8.32	3.35	1.76	0.44
BMP2	29.04	18.25	33.04	25.84	34.13	31.65	30.61	37.66	10.69	4.43	1.1	1.87	5.51	2.97	2.36	1.22
GALNT13	3.57	8.71	9.66	7.05	10.59	3.83	5.78	7.53	NA	0.44	0.11	0.14	3.05	0.17	0.01	0.13
NOG	15.31	8.44	3.78	8.64	15.26	10.49	10.03	11.5	0.32	1.51	0.25	0.8	1.44	0.75	0.28	0.2
NCAM	0.1	0.58	1.26	1.21	0.94	0.67	0.94	0.95	0.36	0.92	0.25	0.02	1.54	0.52	0.66	0.59
CCNB1	1.44	0.8	2.31	0.79	0.93	1.35	0.7	0.15	1.91	3.36	4.32	9.45	8.27	5.46	8.21	4.48
CDK2	5.52	2.68	3.97	3.01	2.2	4.16	2.63	1.2	5.92	10.93	10.99	23.01	18.02	9.51	17.51	9.88
EGFR	13.43	9.41	14.24	17.44	4.68	9.78	5.14	4.24	56.88	13.7	65.38	175.9	161.26	10.39	268.87	9.13
GBP1	0.67	0.23	0.56	0.67	0.32	2.22	1.62	0.36	19.61	8.39	14.98	6.53	7.17	47.19	17.91	3.69
IGFBP2	0.41	0.2	1.48	0.49	2.1	0.99	0.41	0.85	39.91	33.2	53.09	36.01	42.58	99.75	108.53	23.13
IQGAP1	0.22	0.61	0.75	0.48	0.42	1.9	0.95	0.38	6.63	6.46	5.3	4.93	7.01	7.21	6.95	3.32
PDPN	0.35	0.23	0.09	0.12	0.08	0.34	0.48	0.07	73.23	19.38	15.32	12.96	12.13	37.9	25.52	9.05
PLAT	1.54	0.28	0.82	0.13	0.3	0.35	0.45	0.23	3.16	6.98	7.77	10.55	32.25	2.87	5.15	2.63
OSF2	0.07	0.57	0.34	0.54	0.11	2.51	0.05	0.12	219.92	66.3	117.77	6.4	0.14	185.18	476.81	0.21
RNF135	0.66	3.48	0.52	0.45	0.77	1.47	1.14	0.46	4.26	8.57	5.57	7.44	14.32	5.4	2.91	4.54
CHI3L1	0.88	0.19	0.04	0.35	0.05	0.24	1.03	0.16	433.41	142.04	12.9	29.32	155.91	126.34	62.51	14.28
